# Supplementary material for: Eight new species of Deltochilum Eschscholtz, 1822 (subgenus D. Deltohyboma Lane, 1946) from the Eastern Cordillera of Colombia and Venezuelan Andes (Coleoptera, Scarabaeinae, plebejum species group)
Source: Zookeys. 2026 May 22;1280:171–229. doi: 10.3897/zookeys.1280.182114 (PMC13221663; doi:10.3897/zookeys.1280.182114)
Supplement: XML Treatment for Deltochilum abdominale [file zookeys.1280.182114-treatment1.xml]

<!DOCTYPE tp:taxon-treatment
  PUBLIC "-//TaxonX//DTD Taxonomic Treatment Publishing DTD v0 20100105//EN" "tax-treatment-NSO.dtd">
<tp:taxon-treatment xmlns:tp="http://www.plazi.org/taxpub"><tp:treatment-meta><kwd-group><label>Taxon classification</label><kwd>
                <named-content content-type="kingdom">Animalia</named-content>
              </kwd><kwd>
                <named-content content-type="order">Coleoptera</named-content>
              </kwd><kwd>
                <named-content content-type="family">Scarabaeidae</named-content>
              </kwd></kwd-group><mixed-citation publication-type="journal"><person-group><name><surname>González-Alvarado</surname><given-names>Arturo</given-names></name><name><surname>Neita</surname><given-names>Jhon Cesar</given-names></name></person-group><article-title>Eight new species of <italic><tp:taxon-name><tp:taxon-name-part taxon-name-part-type="genus" reg="Deltochilum">Deltochilum</tp:taxon-name-part></tp:taxon-name></italic> Eschscholtz, 1822 (subgenus <italic><tp:taxon-name><tp:taxon-name-part taxon-name-part-type="genus" reg="Deltochilum">D.</tp:taxon-name-part> <tp:taxon-name-part taxon-name-part-type="subgenus" reg="Deltohyboma">Deltohyboma</tp:taxon-name-part></tp:taxon-name></italic> Lane, 1946) from the Eastern Cordillera of Colombia and Venezuelan Andes (<tp:taxon-name><tp:taxon-name-part taxon-name-part-type="order" reg="Coleoptera">Coleoptera</tp:taxon-name-part></tp:taxon-name>, <tp:taxon-name><tp:taxon-name-part taxon-name-part-type="subfamily" reg="Scarabaeinae">Scarabaeinae</tp:taxon-name-part></tp:taxon-name>, <italic><tp:taxon-name><tp:taxon-name-part taxon-name-part-type="genus" reg="Deltochilum"/><tp:taxon-name-part taxon-name-part-type="species" reg="plebejum">plebejum</tp:taxon-name-part></tp:taxon-name></italic> species group)</article-title><source>Zookeys</source><day>22</day><month>05</month><year>2026</year><volume>1280</volume><fpage>171</fpage><lpage>229</lpage><pub-id pub-id-type="doi">10.3897/zookeys.1280.182114</pub-id></mixed-citation></tp:treatment-meta><tp:nomenclature><tp:taxon-name><object-id xmlns:xlink="http://www.w3.org/1999/xlink" content-type="arpha" xlink:type="simple">9C909A09-14A2-55C9-BFB9-90B8B8A91CCD</object-id>
              <tp:taxon-name-part taxon-name-part-type="genus" reg="Deltochilum">Deltochilum</tp:taxon-name-part>
              <tp:taxon-name-part taxon-name-part-type="species" reg="abdominale">abdominale</tp:taxon-name-part>
            </tp:taxon-name><tp:taxon-authority>Martínez, 1947</tp:taxon-authority><xref ref-type="fig" rid="F3">Figs 3B</xref><xref ref-type="fig" rid="F3">, 3G</xref><xref ref-type="fig" rid="F4">, 4A</xref><xref ref-type="fig" rid="F5">, 5</xref><xref ref-type="fig" rid="F6">, 6</xref><xref ref-type="fig" rid="F7">, 7A (blue circle)</xref><tp:nomenclature-citation-list><tp:nomenclature-citation><tp:taxon-name>
                  <tp:taxon-name-part taxon-name-part-type="genus" reg="Deltochilum">Deltochilum</tp:taxon-name-part>
                </tp:taxon-name><comment> (<tp:taxon-name><tp:taxon-name-part taxon-name-part-type="genus" reg="Deltochilum">D.</tp:taxon-name-part></tp:taxon-name>) <tp:taxon-name><tp:taxon-name-part taxon-name-part-type="genus" reg="Deltochilum"/><tp:taxon-name-part taxon-name-part-type="species" reg="abdominalis">abdominalis</tp:taxon-name-part></tp:taxon-name> Martínez, 1947: 269–274. Lámina VIII (description).</comment></tp:nomenclature-citation><tp:nomenclature-citation><tp:taxon-name>
                  <tp:taxon-name-part taxon-name-part-type="genus" reg="Deltochilum">Deltochilum</tp:taxon-name-part> (<tp:taxon-name-part taxon-name-part-type="subgenus" reg="Deltohyboma">Deltohyboma</tp:taxon-name-part>) <tp:taxon-name-part taxon-name-part-type="species" reg="abdominalis">abdominalis</tp:taxon-name-part></tp:taxon-name><comment><xref ref-type="bibr" rid="B13">Martínez 1954</xref>: 47 (cited from Colombia, error; see <tp:taxon-name><tp:taxon-name-part taxon-name-part-type="genus" reg="Deltochilum">D.</tp:taxon-name-part> <tp:taxon-name-part taxon-name-part-type="species" reg="ventripuncturatus">ventripuncturatus</tp:taxon-name-part></tp:taxon-name> sp. nov.).</comment></tp:nomenclature-citation><tp:nomenclature-citation><tp:taxon-name>
                  <tp:taxon-name-part taxon-name-part-type="genus" reg="Deltochilum">Deltochilum</tp:taxon-name-part> (<tp:taxon-name-part taxon-name-part-type="subgenus" reg="Deltohyboma">Deltohyboma</tp:taxon-name-part>) <tp:taxon-name-part taxon-name-part-type="species" reg="abdominale">abdominale</tp:taxon-name-part></tp:taxon-name><comment> Vulcano &amp; Pereira, 1964: 652 (catalogue).</comment></tp:nomenclature-citation><tp:nomenclature-citation><tp:taxon-name>
                  <tp:taxon-name-part taxon-name-part-type="genus" reg="Deltochilum">Deltochilum</tp:taxon-name-part> (<tp:taxon-name-part taxon-name-part-type="subgenus" reg="Deltohyboma">Deltohyboma</tp:taxon-name-part>) <tp:taxon-name-part taxon-name-part-type="species" reg="abdominalis">abdominalis</tp:taxon-name-part></tp:taxon-name><comment><xref ref-type="bibr" rid="B2">Blanco 1987</xref>: 43 (distribution, Venezuela).</comment></tp:nomenclature-citation><tp:nomenclature-citation><tp:taxon-name>
                  <tp:taxon-name-part taxon-name-part-type="genus" reg="Deltochilum">Deltochilum</tp:taxon-name-part> <tp:taxon-name-part taxon-name-part-type="species" reg="abdominale">abdominale</tp:taxon-name-part></tp:taxon-name><comment><xref ref-type="bibr" rid="B15">Medina et al. 2001</xref>: 136 (cited from Guaviare (gv?) Colombia with doubts).</comment></tp:nomenclature-citation><tp:nomenclature-citation><tp:taxon-name>
                  <tp:taxon-name-part taxon-name-part-type="genus" reg="Deltochilum">Deltochilum</tp:taxon-name-part> (<tp:taxon-name-part taxon-name-part-type="subgenus" reg="Deltohyboma">Deltohyboma</tp:taxon-name-part>) <tp:taxon-name-part taxon-name-part-type="species" reg="abdominalis">abdominalis</tp:taxon-name-part></tp:taxon-name><comment> González-Alvarado &amp; Vaz-de-Mello, 2021: 62, 74 (species group).</comment></tp:nomenclature-citation><tp:nomenclature-citation><tp:taxon-name>
                  <tp:taxon-name-part taxon-name-part-type="genus" reg="Deltochilum">Deltochilum</tp:taxon-name-part> <tp:taxon-name-part taxon-name-part-type="species" reg="abdominale">abdominale</tp:taxon-name-part></tp:taxon-name><comment><xref ref-type="bibr" rid="B11">Lozano De La Rosa et al. 2024</xref>: 72 (declination of the species epithet in neuter, distribution, Venezuela).</comment></tp:nomenclature-citation></tp:nomenclature-citation-list></tp:nomenclature><tp:treatment-sec sec-type="Type material examined" id="SECID0EVJAG"><title>Type material examined.</title><p><bold><italic>Holotype</italic></bold> ♂ Venezuela, D.[istrito] F.[ederal], 720 mts alt., Mo. del Naiguatá, AGO. 941. R. Lichy. Legit. Coll Martínez. [white label] HOLOTIPO. [red label] <tp:taxon-name><tp:taxon-name-part taxon-name-part-type="genus" reg="Deltochilum">Deltochilum</tp:taxon-name-part></tp:taxon-name><tp:taxon-name><tp:taxon-name-part taxon-name-part-type="genus" reg="Deltochilum"/><tp:taxon-name-part taxon-name-part-type="species" reg="abdominalis">abdominalis</tp:taxon-name-part></tp:taxon-name> [male symbol] sp. nov. A. Martínez-DET. 946. [white label] FICHADO. [white label] MACN-En 790. (MACN).</p></tp:treatment-sec><tp:treatment-sec sec-type="Additional material examined" id="SECID0EQKAG"><title>Additional material examined</title><p><bold>(81 specimens)</bold>: <bold>Colombia: Norte de Santander</bold>: Toledo, IP Santa María, Alto de Herrera, Vda. Diamante, Fca. La Primavera. PNN Tamá, <named-content xmlns:xlink="http://www.w3.org/1999/xlink" content-type="dwc:verbatimCoordinates" xlink:type="simple"><named-content content-type="geo-json" specific-use="{&#34;type&#34;:&#34;Point&#34;,&#34;coordinates&#34;:[-72.216667,7.116667]}" id="NCID0E4KAG" xlink:type="simple">7°7'N, 72°13'W</named-content></named-content>, 1000 m, 1♀, 2♂, 1999.ix.22, González E., T. Exc. Hum (<abbrev xmlns:xlink="http://www.w3.org/1999/xlink" xlink:title="Colección Entomológica del Instituto de Investigación de Recursos Biológicos Alexander von Humboldt, Villa de Leyva, Colombia (Jhon César Neita)" id="ABBRID0ECLAG" xlink:type="simple">IAvH</abbrev>), Toledo, Vda. San Alberto. Bosque, <named-content xmlns:xlink="http://www.w3.org/1999/xlink" content-type="dwc:verbatimCoordinates" xlink:type="simple"><named-content content-type="geo-json" specific-use="{&#34;type&#34;:&#34;Point&#34;,&#34;coordinates&#34;:[-72.311000,7.185778]}" id="NCID0EJLAG" xlink:type="simple">07°11'08.8"N, 072°18'39.6"W</named-content></named-content>, 823 m, 2♂, 11.iv.2019, Ramírez, M. &amp; Lopera, A., T.Exc.H #SAF1 (24 h) (1♂ <abbrev xmlns:xlink="http://www.w3.org/1999/xlink" xlink:title="Colección Entomológica del Instituto de Investigación de Recursos Biológicos Alexander von Humboldt, Villa de Leyva, Colombia (Jhon César Neita)" id="ABBRID0EOLAG" xlink:type="simple">IAvH</abbrev>, 1♂, <named-content xmlns:xlink="http://www.w3.org/1999/xlink" content-type="dwc:collectionCode" xlink:title="Colección Alejandro Lopera Toro-Escarabajos Coprófagos de Colombia" xlink:href="https://scientific-collections.gbif.org/collection/e6def1ec-3d01-4362-9e53-ae6d77c977ad" id="NCID0EVLAG" xlink:type="simple">CALT-ECC</named-content>), Toledo, Vda. San Alberto. Bosque, <named-content xmlns:xlink="http://www.w3.org/1999/xlink" content-type="dwc:verbatimCoordinates" xlink:type="simple"><named-content content-type="geo-json" specific-use="{&#34;type&#34;:&#34;Point&#34;,&#34;coordinates&#34;:[-72.307861,7.187500]}" id="NCID0E5LAG" xlink:type="simple">07°11'15.0"N, 072°18'28.3"W</named-content></named-content>, 1104 m, 1♀, 11.iv.2019, Ramírez, M. &amp; Lopera, A., T.Exc.H #SAF3 (24 h) (<abbrev xmlns:xlink="http://www.w3.org/1999/xlink" xlink:title="Colección Entomológica del Instituto de Investigación de Recursos Biológicos Alexander von Humboldt, Villa de Leyva, Colombia (Jhon César Neita)" id="ABBRID0EDMAG" xlink:type="simple">IAvH</abbrev>). <bold>Venezuela</bold>: Chichiriviche (Litoral, D.F), [10°56'1.51"N], [68°16'40.14"W], 1♀, 27.i.1977, Bordón coll. (<abbrev xmlns:xlink="http://www.w3.org/1999/xlink" xlink:title="Bruce D. Gill personal collection, Ontario, Canada (Bruce Gill)" id="ABBRID0EJMAG" xlink:type="simple">BDGC</abbrev>); <bold>Aragua</bold>: Cuyagua, [10°26'42"N], [67°41'44"W], 800 m, 2♀, 1♂, x.1972, Martínez coll. (<abbrev xmlns:xlink="http://www.w3.org/1999/xlink" content-type="institution" xlink:title="Canadian Museum of Nature, Ottawa, Canada (François Génier)" id="ABBRID0EPMAG" xlink:type="simple">CMNC</abbrev>), Quebrada Coirral da Piedra, El Limón, [10°19'N], [67°39'W], 700 m, 1♂, 7.vi.1973, Bordón coll. (<abbrev xmlns:xlink="http://www.w3.org/1999/xlink" content-type="institution" xlink:title="Canadian Museum of Nature, Ottawa, Canada (François Génier)" id="ABBRID0EUMAG" xlink:type="simple">CMNC</abbrev>), Racho Grande, [10°4'1.40"N], [67°32'34.02"W], 1200 m, 1♂, 27–30.viii.1983, B Gill coll. (<abbrev xmlns:xlink="http://www.w3.org/1999/xlink" xlink:title="Bruce D. Gill personal collection, Ontario, Canada (Bruce Gill)" id="ABBRID0EZMAG" xlink:type="simple">BDGC</abbrev>), Racho Grande, [10°4'1.40"N], [67°32'34.02"W], 1150 m, 1♂, 4–9.vii.1986, B Gill coll. (<abbrev xmlns:xlink="http://www.w3.org/1999/xlink" xlink:title="Bruce D. Gill personal collection, Ontario, Canada (Bruce Gill)" id="ABBRID0E4MAG" xlink:type="simple">BDGC</abbrev>); <bold>Miranda</bold>: Parque Nacional Guatopo, [10°5'37"N], [66°29'41"W], 6♀, 6♂, 3–8.iii.1988, F. Génier coll., pitfall trap, human feces (<abbrev xmlns:xlink="http://www.w3.org/1999/xlink" content-type="institution" xlink:title="Canadian Museum of Nature, Ottawa, Canada (François Génier)" id="ABBRID0EDNAG" xlink:type="simple">CMNC</abbrev>), Parque Nacional Guatopo, 50 km SE Caracas. forest, [10°5'N], [66°29'W], 400 m, 2♀, 1♂, 5–6.iii.1971, S. Peck coll., pitfall trap, human dung (<abbrev xmlns:xlink="http://www.w3.org/1999/xlink" content-type="institution" xlink:title="Canadian Museum of Nature, Ottawa, Canada (François Génier)" id="ABBRID0EINAG" xlink:type="simple">CMNC</abbrev>), Santa Crucita, 33 km N Altagracia, Parque Nacional Guatopo. forest, [10°14'N], [67°1'W], 400 m, 1♂, 7–10.vi.1987, S. &amp; J. Peck coll., dung trap (<abbrev xmlns:xlink="http://www.w3.org/1999/xlink" content-type="institution" xlink:title="Canadian Museum of Nature, Ottawa, Canada (François Génier)" id="ABBRID0ENNAG" xlink:type="simple">CMNC</abbrev>); <bold>Monagas</bold>: Cueva Guácharo, Caripe. forest over coffee, [10°11'N], [63°32'30"W], 750 m, 1♀, 1♂, 20–31.vii.1987, S. &amp; J. Peck coll. (<abbrev xmlns:xlink="http://www.w3.org/1999/xlink" content-type="institution" xlink:title="Canadian Museum of Nature, Ottawa, Canada (François Génier)" id="ABBRID0EUNAG" xlink:type="simple">CMNC</abbrev>), Teresén, [10°11'N], [63°29'W], 800 m, 3♂, 12.iv.1963, R. Hernandez coll. (<abbrev xmlns:xlink="http://www.w3.org/1999/xlink" content-type="institution" xlink:title="Canadian Museum of Nature, Ottawa, Canada (François Génier)" id="ABBRID0EZNAG" xlink:type="simple">CMNC</abbrev>); <bold>Táchira</bold>: 20 km NE San Cristobal, [7°57'34"N], [72°5'3"W], 3000 m, 1♂, 20.v.1974, S. Peck coll. (<abbrev xmlns:xlink="http://www.w3.org/1999/xlink" content-type="institution" xlink:title="Canadian Museum of Nature, Ottawa, Canada (François Génier)" id="ABBRID0EAOAG" xlink:type="simple">CMNC</abbrev>), 20 km NE San Cristobal, [7°57'34"N], [72°5'3"W], 1200 m, 1♂, 20–22.v.1974, S. Peck coll. (<abbrev xmlns:xlink="http://www.w3.org/1999/xlink" content-type="institution" xlink:title="Canadian Museum of Nature, Ottawa, Canada (François Génier)" id="ABBRID0EFOAG" xlink:type="simple">CMNC</abbrev>), La Trampita, Presa La Honda, [7°56'1"N], [71°43'24"W], 1100 m, 1♀, 17.xii.1988, D. Havranek coll., mini-dung cup traps (<abbrev xmlns:xlink="http://www.w3.org/1999/xlink" content-type="institution" xlink:title="Canadian Museum of Nature, Ottawa, Canada (François Génier)" id="ABBRID0EKOAG" xlink:type="simple">CMNC</abbrev>), Las Trampitas, Pregonero. sub-mountain forest, [8°0'40"N], [71°45'38"W], 1240 m, 10♀, 11♂, 9–14.vii.1989, S. &amp; J. Peck coll., carrion traps (<abbrev xmlns:xlink="http://www.w3.org/1999/xlink" content-type="institution" xlink:title="Canadian Museum of Nature, Ottawa, Canada (François Génier)" id="ABBRID0EPOAG" xlink:type="simple">CMNC</abbrev>), Pregonero Las Trampitas, [7°59'48.89"N], [71°45'49.08"W], 1240 m, 2♀, 4♂, 9–14.vii.1989, J Peck &amp; S Peck coll. (<abbrev xmlns:xlink="http://www.w3.org/1999/xlink" xlink:title="Bruce D. Gill personal collection, Ontario, Canada (Bruce Gill)" id="ABBRID0EUOAG" xlink:type="simple">BDGC</abbrev>), Rio Frio, [7°50'37.11"N]?, [72°6'33.48"W]?, 500 m, 3♀, 3♂, 11–18.viii.1983, B Gill coll. (<abbrev xmlns:xlink="http://www.w3.org/1999/xlink" xlink:title="Bruce D. Gill personal collection, Ontario, Canada (Bruce Gill)" id="ABBRID0EYOAG" xlink:type="simple">BDGC</abbrev>), San Cristobal, [7°45'30.99"N], [72°12'20.62"W], 1200 m, 3♀, 6♂, 10–18.viii.1983, B Gill coll. (<abbrev xmlns:xlink="http://www.w3.org/1999/xlink" xlink:title="Bruce D. Gill personal collection, Ontario, Canada (Bruce Gill)" id="ABBRID0E3OAG" xlink:type="simple">BDGC</abbrev>); <bold>Yaracuy</bold>: Bolívar. Aroa, <named-content xmlns:xlink="http://www.w3.org/1999/xlink" content-type="dwc:verbatimCoordinates" xlink:type="simple"><named-content content-type="geo-json" specific-use="{&#34;type&#34;:&#34;Point&#34;,&#34;coordinates&#34;:[-68.834919,10.339650]}" id="NCID0EFPAG" xlink:type="simple">10°20'22.74"N, 68°50'5.71"W</named-content></named-content>, 1372 m, 1♀, 1♂, 19.VII.2009, Asmüssen M, Colmenares P., Martínez H., Cebo Heces humanas (<named-content xmlns:xlink="http://www.w3.org/1999/xlink" content-type="dwc:collectionCode" xlink:title="Coleção Entomológica de Mato Grosso Eurides Furtado" xlink:href="https://scientific-collections.gbif.org/collection/a7706329-4937-4837-abdf-6974f82980d9" id="NCID0EOPAG" xlink:type="simple">CEMT</named-content>).</p><fig id="F4" position="float" orientation="portrait"><object-id xmlns:xlink="http://www.w3.org/1999/xlink" content-type="doi" xlink:type="simple">10.3897/zookeys.1280.182114.figure4</object-id><object-id xmlns:xlink="http://www.w3.org/1999/xlink" content-type="arpha" xlink:type="simple">CA297EF0-3A7B-5898-97A8-AA89A8B70210</object-id><label>Figure 4.</label><caption><p>Dorsal habitus of the species of the <tp:taxon-name><tp:taxon-name-part taxon-name-part-type="genus" reg="Deltochilum"/><tp:taxon-name-part taxon-name-part-type="species" reg="plebejum">plebejum</tp:taxon-name-part></tp:taxon-name> species group. <bold>A–K</bold>. Males, <bold>L</bold>. Female. <bold>A</bold>. <italic><tp:taxon-name><tp:taxon-name-part taxon-name-part-type="genus" reg="Deltochilum">Deltochilum</tp:taxon-name-part> <tp:taxon-name-part taxon-name-part-type="species" reg="abdominale">abdominale</tp:taxon-name-part></tp:taxon-name></italic> Martínez, 1947; <bold>B</bold>. Holotype of <italic><tp:taxon-name><tp:taxon-name-part taxon-name-part-type="genus" reg="Deltochilum">D.</tp:taxon-name-part> <tp:taxon-name-part taxon-name-part-type="species" reg="tyba">tyba</tp:taxon-name-part></tp:taxon-name></italic> sp. nov.; <bold>C</bold>. Paratype of <italic><tp:taxon-name><tp:taxon-name-part taxon-name-part-type="genus" reg="Deltochilum">D.</tp:taxon-name-part> <tp:taxon-name-part taxon-name-part-type="species" reg="tyba">tyba</tp:taxon-name-part></tp:taxon-name></italic> sp. nov.; <bold>D</bold>. Holotype of <italic><tp:taxon-name><tp:taxon-name-part taxon-name-part-type="genus" reg="Deltochilum">D.</tp:taxon-name-part> <tp:taxon-name-part taxon-name-part-type="species" reg="pseudoabdominale">pseudoabdominale</tp:taxon-name-part></tp:taxon-name></italic> sp. nov.; <bold>E</bold>. Holotype of <italic><tp:taxon-name><tp:taxon-name-part taxon-name-part-type="genus" reg="Deltochilum">D.</tp:taxon-name-part> <tp:taxon-name-part taxon-name-part-type="species" reg="parapseudoabdominale">parapseudoabdominale</tp:taxon-name-part></tp:taxon-name></italic> sp. nov.; <bold>F</bold>. Holotype of <italic><tp:taxon-name><tp:taxon-name-part taxon-name-part-type="genus" reg="Deltochilum">D.</tp:taxon-name-part> <tp:taxon-name-part taxon-name-part-type="species" reg="picachos">picachos</tp:taxon-name-part></tp:taxon-name></italic> sp. nov.; <bold>G</bold>. Holotype of <italic><tp:taxon-name><tp:taxon-name-part taxon-name-part-type="genus" reg="Deltochilum">D.</tp:taxon-name-part> <tp:taxon-name-part taxon-name-part-type="species" reg="pauxi">pauxi</tp:taxon-name-part></tp:taxon-name></italic> sp. nov.; <bold>H</bold>. Holotype of <italic><tp:taxon-name><tp:taxon-name-part taxon-name-part-type="genus" reg="Deltochilum">D.</tp:taxon-name-part> <tp:taxon-name-part taxon-name-part-type="species" reg="altiventris">altiventris</tp:taxon-name-part></tp:taxon-name></italic> sp. nov.; <bold>I</bold>. Holotype of <italic><tp:taxon-name><tp:taxon-name-part taxon-name-part-type="genus" reg="Deltochilum">D.</tp:taxon-name-part> <tp:taxon-name-part taxon-name-part-type="species" reg="ventripuncturatus">ventripuncturatus</tp:taxon-name-part></tp:taxon-name></italic> sp. nov.; <bold>J</bold>. Holotype of <italic><tp:taxon-name><tp:taxon-name-part taxon-name-part-type="genus" reg="Deltochilum">D.</tp:taxon-name-part> <tp:taxon-name-part taxon-name-part-type="species" reg="nobile">nobile</tp:taxon-name-part></tp:taxon-name></italic> sp. nov.; <bold>K</bold>. Lectotype of <italic><tp:taxon-name><tp:taxon-name-part taxon-name-part-type="genus" reg="Deltochilum">D.</tp:taxon-name-part> <tp:taxon-name-part taxon-name-part-type="species" reg="plebejum">plebejum</tp:taxon-name-part></tp:taxon-name></italic> Balthasar, 1939; <bold>L</bold>. Paralectotype of <italic><tp:taxon-name><tp:taxon-name-part taxon-name-part-type="genus" reg="Deltochilum">D.</tp:taxon-name-part> <tp:taxon-name-part taxon-name-part-type="species" reg="plebejum">plebejum</tp:taxon-name-part></tp:taxon-name></italic>. Scale bars: 1 mm.</p></caption><graphic xmlns:xlink="http://www.w3.org/1999/xlink" xlink:href="zookeys-1280-171_article-182114__-g004.jpg" id="oo_1654214.jpg" position="float" orientation="portrait" xlink:type="simple"><uri content-type="original_file" xlink:type="simple">https://binary.pensoft.net/fig/1654214</uri></graphic></fig></tp:treatment-sec><tp:treatment-sec sec-type="Diagnosis" id="SECID0EGVAG"><title>Diagnosis.</title><p>This species can be distinguished from all other species within the <tp:taxon-name><tp:taxon-name-part taxon-name-part-type="genus" reg="Deltochilum"/><tp:taxon-name-part taxon-name-part-type="species" reg="plebejum">plebejum</tp:taxon-name-part></tp:taxon-name> species group by having the smallest interstrial punctures (Fig. <xref ref-type="fig" rid="F5">5C</xref>). These punctures are nearly the same size as the interstrial shiny points; in all other species of the group, these shiny points are distinctly smaller than the interstrial punctures. Furthermore, the males possess a denticle on the mesofemur (Fig. <xref ref-type="fig" rid="F6">6A, G</xref>), a character shared with <italic><tp:taxon-name><tp:taxon-name-part taxon-name-part-type="genus" reg="Deltochilum">D.</tp:taxon-name-part> <tp:taxon-name-part taxon-name-part-type="species" reg="tyba">tyba</tp:taxon-name-part></tp:taxon-name></italic> sp. nov. (Fig. <xref ref-type="fig" rid="F9">9G</xref>), but the two species can be separated by the size of the interstrial punctures previously described.</p><fig id="F5" position="float" orientation="portrait"><object-id xmlns:xlink="http://www.w3.org/1999/xlink" content-type="doi" xlink:type="simple">10.3897/zookeys.1280.182114.figure5</object-id><object-id xmlns:xlink="http://www.w3.org/1999/xlink" content-type="arpha" xlink:type="simple">C2F89F74-4DFA-5D5A-A14A-D2A0A50F51EC</object-id><label>Figure 5.</label><caption><p>Morphology of <italic><tp:taxon-name><tp:taxon-name-part taxon-name-part-type="genus" reg="Deltochilum">Deltochilum</tp:taxon-name-part> <tp:taxon-name-part taxon-name-part-type="species" reg="abdominale">abdominale</tp:taxon-name-part></tp:taxon-name></italic> Martínez, 1947, male<bold>. A</bold>. Head; <bold>B</bold>. Pronotum; <bold>C</bold>. Elytra; <bold>D</bold>. Metaventrite; <bold>E</bold>. Abdomen, ventrites, white lines showing the comparison of the width of the expansion of the ventrite I (on ventrite III) and the distance between the mesocoxae. Scale bars: 1 mm.</p></caption><graphic xmlns:xlink="http://www.w3.org/1999/xlink" xlink:href="zookeys-1280-171_article-182114__-g005.jpg" id="oo_1654215.jpg" position="float" orientation="portrait" xlink:type="simple"><uri content-type="original_file" xlink:type="simple">https://binary.pensoft.net/fig/1654215</uri></graphic></fig><fig id="F6" position="float" orientation="portrait"><object-id xmlns:xlink="http://www.w3.org/1999/xlink" content-type="doi" xlink:type="simple">10.3897/zookeys.1280.182114.figure6</object-id><object-id xmlns:xlink="http://www.w3.org/1999/xlink" content-type="arpha" xlink:type="simple">6ED784C4-254F-5647-B73A-093CD52F720F</object-id><label>Figure 6.</label><caption><p>Morphology of <italic><tp:taxon-name><tp:taxon-name-part taxon-name-part-type="genus" reg="Deltochilum">Deltochilum</tp:taxon-name-part> <tp:taxon-name-part taxon-name-part-type="species" reg="abdominale">abdominale</tp:taxon-name-part></tp:taxon-name></italic> Martínez, 1947, <bold>A–F</bold>. Minor male, <bold>G–I</bold>. Major male, <bold>J</bold>. Medium-sized male<bold>. A</bold>. Mesofemur, arrow showing the denticle; <bold>B</bold>. Metatibia, arrows showing the internal carina and the metaspur articulated; <bold>C</bold>. Pygidium; <bold>D</bold>. Aedeagus, lateral view, arrow showing the large denticle; <bold>E</bold>. Parameres, dorsal view; <bold>F</bold>. Endophallus; <bold>G</bold>. Mesofemur, arrow showing the denticle; <bold>H</bold>. Metatibia, arrow showing the internal carina; <bold>I</bold>. Metatibia, arrows showing the internal carina and the metaspur articulated; <bold>J</bold>. Metatibia, arrow showing the internal carina. Scale bars: 1 mm.</p></caption><graphic xmlns:xlink="http://www.w3.org/1999/xlink" xlink:href="zookeys-1280-171_article-182114__-g006.jpg" id="oo_1654216.jpg" position="float" orientation="portrait" xlink:type="simple"><uri content-type="original_file" xlink:type="simple">https://binary.pensoft.net/fig/1654216</uri></graphic></fig></tp:treatment-sec><tp:treatment-sec sec-type="Redescription" id="SECID0EXYAG"><title>Redescription.</title><p>Minor male. Size 10 mm. <bold><italic>Color</italic></bold>. Dark brown with some blue reflections dorsally. Dark blue ventrally. <bold><italic>Head</italic></bold> (Fig. <xref ref-type="fig" rid="F5">5A</xref>). Interocular distance 8× the width of one eye. Punctures on frons separated by one or less than one diameter of each puncture and subequal in size to head discal punctures. Disc punctures separated by one or less than one diameter of each puncture. Punctures from disc towards anterior area successively of almost with the same size. Genal punctures subequal in size to the discal punctures and separated by one diameter of each puncture. <bold><italic>Pronotum</italic></bold> (Fig. <xref ref-type="fig" rid="F5">5B</xref>). Margin between anterior and medial-lateral angle almost straight. Medial angle of pronotum rounded. Margin between medial-lateral angle and posterior-lateral angle almost straight. Disc punctures half size to anterior-lateral ones and separated by more than one diameter of each puncture. Basal punctures are smaller than anterior-lateral ones and separated by approximately one diameter of each puncture. <bold><italic>Hypomera</italic></bold>. With ocellated and setigerous punctures on the anterior part (Fig. <xref ref-type="fig" rid="F3">3B</xref>, white arrow). Most of punctures incompletely closed posteriorly and without setae (Fig. <xref ref-type="fig" rid="F3">3B</xref>, green arrow). Anterior punctures denser and larger than posterior ones. <bold><italic>Elytra</italic></bold> (Fig. <xref ref-type="fig" rid="F5">5C</xref>). Carina of the ninth interstria almost reaching middle of elytral length. Elytral apex on interstriae III, V–VII with tubercles. Striae I–VII almost inconspicuous. Width of third stria on disc ~1/55 of the distance between striae II and III. Strial punctures ~2× wider than the stria. First stria as wider as second stria. Stria VIII conspicuous apically, laterally almost inconspicuous. Punctures on interstriae approximately separated by two diameters of each puncture and the same size or slightly smaller than strial punctures. Punctures of the third interstria on disc occupying ~ 1/18 of the distance between striae II and III. Interstriae with shiny points mixed with the punctures. Points almost the same size as the interstrial punctures. <bold><italic>Metaventrite</italic></bold> (Fig. <xref ref-type="fig" rid="F5">5D</xref>). Disc with few deep excavation, occupying metaventral basal third. Anterolateral areas of metaventral process with punctures completely closed and separated by less than one diameter of each puncture. Anterocentral area of metaventral process with few and small punctures, subequal in size to the discal punctures. Punctures on the lateral lobules not completely closed (some of them) and separated by one or less than one diameter of each puncture. <bold><italic>Abdomen</italic></bold> (Fig. <xref ref-type="fig" rid="F5">5E</xref>). Ventrite I expanded posteriorly, expansion reaching the fifth ventrite; on ventrite III, the expansion is as wide as the distance between mesocoxae. Basal part of the ventrite I, between the metacoxae not modified. <bold><italic>Legs</italic></bold> (Fig. <xref ref-type="fig" rid="F6">6A, B</xref>). Protibia strongly broadens toward the apex. Profemora with punctures separated by less than one diameter of each puncture. Mesofemur with punctures separated by 2× the diameter of each puncture. Mesofemur with a basal denticle on the posterior edge. Metafemur regularly broadens toward the apex. Metafemur with punctures separated by 2× the diameter of each puncture. Metatibial spur insertion not elongated. Metatibial spur clearly distinct from the metatibia. Internal margin of metatibia with tubercles on the basal half of the metatibial length. <bold><italic>Pygidium</italic></bold> (Fig. <xref ref-type="fig" rid="F6">6C</xref>). Pygidial punctures almost uniform in size and density. Punctures separated by one or less than the diameter of each puncture. Discal punctures, on the center of the pygidium, small, each puncture occupying ~1/45 of the distance between the lateral pygidial margins. <bold><italic>Genitalia</italic></bold> (Fig. <xref ref-type="fig" rid="F6">6D–F</xref>). Paramera smaller than the phallobase. Apex of paramera with a large denticle in lateral view. Medial area of endophallus with two endophallites, the right ~4× longer than the other.</p></tp:treatment-sec><tp:treatment-sec sec-type="Variation" id="SECID0ED2AG"><title>Variation.</title><p>The female exhibits the differences described here under the sexual dimorphism section of the species group redescription. Medium-sized males have both the basal denticle of the metafemur and the metatibial tubercles (Fig. <xref ref-type="fig" rid="F6">6J</xref>, white arrow) that are larger than those found in the minor male. The metaspur is articulated. Major males: the metatibial basal carina is irregular and strongly interrupted by setae, giving it the appearance of tubercles (Fig. <xref ref-type="fig" rid="F6">6</xref>, white arrow). This carina is significantly reduced in the mid-length of the metatibial; distal to this reduction, the carina rises again (giving the appearance of having both tubercles and carina). Other major males possess this tuberculate basal part, but the reduction is less pronounced, and the tubercles are continuous (Fig. <xref ref-type="fig" rid="F6">6I</xref>, white arrow). The basal denticle of the metafemur is larger and more strongly curved (Fig. <xref ref-type="fig" rid="F6">6G</xref>). The metatibia is also more strongly curved (Fig. <xref ref-type="fig" rid="F6">6H, I</xref>). Metaspur fused.</p></tp:treatment-sec><tp:treatment-sec sec-type="Known distribution" id="SECID0E42AG"><title>Known distribution</title><p><bold>(Fig. <xref ref-type="fig" rid="F7">7A</xref> blue circle)</bold>. Colombia, Norte de Santander. Venezuela, Aragua, Miranda, Monagas, Táchira, Yaracuy.</p><fig id="F7" position="float" orientation="portrait"><object-id xmlns:xlink="http://www.w3.org/1999/xlink" content-type="doi" xlink:type="simple">10.3897/zookeys.1280.182114.figure7</object-id><object-id xmlns:xlink="http://www.w3.org/1999/xlink" content-type="arpha" xlink:type="simple">03E338FA-EA8A-543F-BB6E-80BCCD8AE730</object-id><label>Figure 7.</label><caption><p>Known distribution of the species of the <tp:taxon-name><tp:taxon-name-part taxon-name-part-type="genus" reg="Deltochilum"/><tp:taxon-name-part taxon-name-part-type="species" reg="plebejum">plebejum</tp:taxon-name-part></tp:taxon-name> species group. <bold>A</bold>. <italic><tp:taxon-name><tp:taxon-name-part taxon-name-part-type="genus" reg="Deltochilum">Deltochilum</tp:taxon-name-part> <tp:taxon-name-part taxon-name-part-type="species" reg="abdominale">abdominale</tp:taxon-name-part></tp:taxon-name></italic> Martínez, 1947, <italic><tp:taxon-name><tp:taxon-name-part taxon-name-part-type="genus" reg="Deltochilum">D.</tp:taxon-name-part> <tp:taxon-name-part taxon-name-part-type="species" reg="plebejum">plebejum</tp:taxon-name-part></tp:taxon-name></italic> Balthasar, 1939, <italic><tp:taxon-name><tp:taxon-name-part taxon-name-part-type="genus" reg="Deltochilum">D.</tp:taxon-name-part> <tp:taxon-name-part taxon-name-part-type="species" reg="nobile">nobile</tp:taxon-name-part></tp:taxon-name></italic> sp. nov., <italic><tp:taxon-name><tp:taxon-name-part taxon-name-part-type="genus" reg="Deltochilum">D.</tp:taxon-name-part> <tp:taxon-name-part taxon-name-part-type="species" reg="ventripuncturatus">ventripuncturatus</tp:taxon-name-part></tp:taxon-name></italic> sp. nov., <italic><tp:taxon-name><tp:taxon-name-part taxon-name-part-type="genus" reg="Deltochilum">D.</tp:taxon-name-part> <tp:taxon-name-part taxon-name-part-type="species" reg="altiventris">altiventris</tp:taxon-name-part></tp:taxon-name></italic> sp. nov. and <italic><tp:taxon-name><tp:taxon-name-part taxon-name-part-type="genus" reg="Deltochilum">D.</tp:taxon-name-part> <tp:taxon-name-part taxon-name-part-type="species" reg="tyba">tyba</tp:taxon-name-part></tp:taxon-name></italic> sp. nov.; <bold>B</bold>. <italic><tp:taxon-name><tp:taxon-name-part taxon-name-part-type="genus" reg="Deltochilum">Deltochilum</tp:taxon-name-part> <tp:taxon-name-part taxon-name-part-type="species" reg="parapseudoabdominale">parapseudoabdominale</tp:taxon-name-part></tp:taxon-name></italic> sp. nov., <italic><tp:taxon-name><tp:taxon-name-part taxon-name-part-type="genus" reg="Deltochilum">D.</tp:taxon-name-part> <tp:taxon-name-part taxon-name-part-type="species" reg="pseudoabdominale">pseudoabdominale</tp:taxon-name-part></tp:taxon-name></italic> sp. nov., <italic><tp:taxon-name><tp:taxon-name-part taxon-name-part-type="genus" reg="Deltochilum">D.</tp:taxon-name-part> <tp:taxon-name-part taxon-name-part-type="species" reg="pauxi">pauxi</tp:taxon-name-part></tp:taxon-name></italic> sp. nov., <italic><tp:taxon-name><tp:taxon-name-part taxon-name-part-type="genus" reg="Deltochilum">D.</tp:taxon-name-part> <tp:taxon-name-part taxon-name-part-type="species" reg="picachos">picachos</tp:taxon-name-part></tp:taxon-name></italic> sp. nov. Question mark “?” indicates the unspecified locality (Maracaibo Basin) of <italic><tp:taxon-name><tp:taxon-name-part taxon-name-part-type="genus" reg="Deltochilum">D.</tp:taxon-name-part> <tp:taxon-name-part taxon-name-part-type="species" reg="plebejum">plebejum</tp:taxon-name-part></tp:taxon-name></italic> Balthasar, 1939.</p></caption><graphic xmlns:xlink="http://www.w3.org/1999/xlink" xlink:href="zookeys-1280-171_article-182114__-g007.jpg" id="oo_1654217.jpg" position="float" orientation="portrait" xlink:type="simple"><uri content-type="original_file" xlink:type="simple">https://binary.pensoft.net/fig/1654217</uri></graphic></fig></tp:treatment-sec><tp:treatment-sec sec-type="Remarks" id="SECID0EZABG"><title>Remarks.</title><p>This species has been collected in forest, submontane forest and few specimens in forest mixed with coffee. This species is one of the members of the <tp:taxon-name><tp:taxon-name-part taxon-name-part-type="genus" reg="Deltochilum"/><tp:taxon-name-part taxon-name-part-type="species" reg="plebejum">plebejum</tp:taxon-name-part></tp:taxon-name> species group that is widely distributed, possessing a broad altitudinal range from 400 to probably 1,400 m above sea level.</p></tp:treatment-sec><tp:treatment-sec><!--Section generated to contain objects referenced in tp:taxon-treatment.--><fig id="F3" position="float" orientation="portrait"><object-id xmlns:xlink="http://www.w3.org/1999/xlink" content-type="doi" xlink:type="simple">10.3897/zookeys.1280.182114.figure3</object-id><object-id xmlns:xlink="http://www.w3.org/1999/xlink" content-type="arpha" xlink:type="simple">FD9CE12E-531E-5F99-B419-78E2ADA9B244</object-id><label>Figure 3.</label><caption><p>General morphology of the species of the <tp:taxon-name><tp:taxon-name-part taxon-name-part-type="genus" reg="Deltochilum"/><tp:taxon-name-part taxon-name-part-type="species" reg="plebejum">plebejum</tp:taxon-name-part></tp:taxon-name> species group. Circles showing the punctures of the anterolateral (white and black circles) and anterocentral (red circle) areas of the metaventral process. Green circle showing the punctures of the lateral lobes of metaventrite. <bold>A</bold>. Hypomera, paratype of <italic><tp:taxon-name><tp:taxon-name-part taxon-name-part-type="genus" reg="Deltochilum">Deltochilum</tp:taxon-name-part> <tp:taxon-name-part taxon-name-part-type="species" reg="altiventris">altiventris</tp:taxon-name-part></tp:taxon-name></italic> sp. nov., arrows showing the incomplete closed anterior (white arrow) and posterior (green arrow) punctures; <bold>B</bold>. Hypomera, <italic><tp:taxon-name><tp:taxon-name-part taxon-name-part-type="genus" reg="Deltochilum">D.</tp:taxon-name-part> <tp:taxon-name-part taxon-name-part-type="species" reg="abdominale">abdominale</tp:taxon-name-part></tp:taxon-name></italic> Martínez, 1947, white arrow showing the complete closed anterior punctures and the green arrow showing the incomplete closed posterior punctures; <bold>C</bold>. Metaventrite, paratype of <italic><tp:taxon-name><tp:taxon-name-part taxon-name-part-type="genus" reg="Deltochilum">D.</tp:taxon-name-part> <tp:taxon-name-part taxon-name-part-type="species" reg="altiventris">altiventris</tp:taxon-name-part></tp:taxon-name></italic> sp. nov.; <bold>D</bold>. Anterior part of the metaventral process, holotype of <italic><tp:taxon-name><tp:taxon-name-part taxon-name-part-type="genus" reg="Deltochilum">D.</tp:taxon-name-part> <tp:taxon-name-part taxon-name-part-type="species" reg="picachos">picachos</tp:taxon-name-part></tp:taxon-name></italic> sp. nov.; <bold>E</bold>. Anterior part of the metaventral process, holotype of <italic><tp:taxon-name><tp:taxon-name-part taxon-name-part-type="genus" reg="Deltochilum">D.</tp:taxon-name-part> <tp:taxon-name-part taxon-name-part-type="species" reg="pauxi">pauxi</tp:taxon-name-part></tp:taxon-name></italic> sp. nov.; <bold>F</bold>. Male ventral view, paratype of <italic><tp:taxon-name><tp:taxon-name-part taxon-name-part-type="genus" reg="Deltochilum">D.</tp:taxon-name-part> <tp:taxon-name-part taxon-name-part-type="species" reg="parapseudoabdominale">parapseudoabdominale</tp:taxon-name-part></tp:taxon-name></italic> sp. nov.; <bold>G</bold>. Female ventral view, <italic><tp:taxon-name><tp:taxon-name-part taxon-name-part-type="genus" reg="Deltochilum">D.</tp:taxon-name-part> <tp:taxon-name-part taxon-name-part-type="species" reg="abdominale">abdominale</tp:taxon-name-part></tp:taxon-name></italic> Martínez, 1947; <bold>H</bold>. Male protibia, paratype of <italic><tp:taxon-name><tp:taxon-name-part taxon-name-part-type="genus" reg="Deltochilum">D.</tp:taxon-name-part> <tp:taxon-name-part taxon-name-part-type="species" reg="altiventris">altiventris</tp:taxon-name-part></tp:taxon-name></italic> sp. nov., white arrow showing the strongly broadening toward the apex; <bold>I</bold>. Male protibia, holotype of <italic><tp:taxon-name><tp:taxon-name-part taxon-name-part-type="genus" reg="Deltochilum">D.</tp:taxon-name-part> <tp:taxon-name-part taxon-name-part-type="species" reg="pauxi">pauxi</tp:taxon-name-part></tp:taxon-name></italic> sp. nov. Scale bars: 1 mm.</p></caption><graphic xmlns:xlink="http://www.w3.org/1999/xlink" xlink:href="zookeys-1280-171_article-182114__-g003.jpg" id="oo_1654213.jpg" position="float" orientation="portrait" xlink:type="simple"><uri content-type="original_file" xlink:type="simple">https://binary.pensoft.net/fig/1654213</uri></graphic></fig><fig id="F9" position="float" orientation="portrait"><object-id xmlns:xlink="http://www.w3.org/1999/xlink" content-type="doi" xlink:type="simple">10.3897/zookeys.1280.182114.figure9</object-id><object-id xmlns:xlink="http://www.w3.org/1999/xlink" content-type="arpha" xlink:type="simple">9DC6938D-038F-5629-B8EF-A152EAF130FD</object-id><label>Figure 9.</label><caption><p>Morphology of <italic><tp:taxon-name><tp:taxon-name-part taxon-name-part-type="genus" reg="Deltochilum">Deltochilum</tp:taxon-name-part> <tp:taxon-name-part taxon-name-part-type="species" reg="tyba">tyba</tp:taxon-name-part></tp:taxon-name></italic> sp. nov., <bold>A–F</bold>. Holotype male, <bold>G–J</bold>. Paratype, medium-sized male. <bold>A</bold>. Mesofemur; <bold>B</bold>. Metatibia, arrow showing the internal carina; <bold>C</bold>. Pygidium; <bold>D</bold>. Aedeagus, lateral view; <bold>E</bold>. Parameres, dorsal view; <bold>F</bold>. Endophallus; <bold>G</bold>. Mesofemur, arrow showing the denticle; <bold>H</bold>. Abdomen, ventrites, arrows showing the elevation of the first ventrite; <bold>I</bold>. Metatibia arrow showing the internal carina; <bold>J</bold>. Apex of the metatibia. Scale bars: 1 mm.</p></caption><graphic xmlns:xlink="http://www.w3.org/1999/xlink" xlink:href="zookeys-1280-171_article-182114__-g009.jpg" id="oo_1654219.jpg" position="float" orientation="portrait" xlink:type="simple"><uri content-type="original_file" xlink:type="simple">https://binary.pensoft.net/fig/1654219</uri></graphic></fig></tp:treatment-sec><ref-list><ref id="B13"><mixed-citation xmlns:xlink="http://www.w3.org/1999/xlink" xlink:type="simple">Martínez A (1954) Insectos nuevos o poco conocidos XI. Una nueva especie de <tp:taxon-name><tp:taxon-name-part taxon-name-part-type="genus">Deltochilum</tp:taxon-name-part> (<tp:taxon-name-part taxon-name-part-type="subgenus">Deltohyboma</tp:taxon-name-part>)</tp:taxon-name> con notas sobre <italic>D. (Deltohyboma</italic>) <tp:taxon-name><tp:taxon-name-part taxon-name-part-type="genus"/><tp:taxon-name-part taxon-name-part-type="species">abdominalis</tp:taxon-name-part></tp:taxon-name> Martínez. Revista de la Sociedad Entomológica Argentina 17: 43–47.</mixed-citation></ref><ref id="B2"><mixed-citation xmlns:xlink="http://www.w3.org/1999/xlink" xlink:type="simple">Blanco J (1987) Catálogo de los <tp:taxon-name><tp:taxon-name-part taxon-name-part-type="family">Scarabaeidae</tp:taxon-name-part></tp:taxon-name> (<tp:taxon-name><tp:taxon-name-part taxon-name-part-type="order">Coleoptera</tp:taxon-name-part></tp:taxon-name>) coprófagos y necrofagos, del Estado Táchira. Venezuela. Parte I. Revista Científica Unet 1: 39–46.</mixed-citation></ref><ref id="B15"><mixed-citation xmlns:xlink="http://www.w3.org/1999/xlink" xlink:type="simple">Medina CA, Lopera-Toro A, Vítolo A, Gill B (2001) Escarabajos coprófagos (<tp:taxon-name><tp:taxon-name-part taxon-name-part-type="order">Coleoptera</tp:taxon-name-part></tp:taxon-name>: <tp:taxon-name><tp:taxon-name-part taxon-name-part-type="family">Scarabaeidae</tp:taxon-name-part></tp:taxon-name>: <tp:taxon-name><tp:taxon-name-part taxon-name-part-type="subfamily">Scarabaeinae</tp:taxon-name-part></tp:taxon-name>) de Colombia. Biota Colombiana 2: 131–144.</mixed-citation></ref><ref id="B11"><mixed-citation xmlns:xlink="http://www.w3.org/1999/xlink" xlink:type="simple">Lozano De La Rosa C, Cupello M, Vaz-De-Mello FZ (2024) The dung beetles of Venezuela (<tp:taxon-name><tp:taxon-name-part taxon-name-part-type="order">Coleoptera</tp:taxon-name-part></tp:taxon-name>: <tp:taxon-name><tp:taxon-name-part taxon-name-part-type="family">Scarabaeidae</tp:taxon-name-part></tp:taxon-name>: <tp:taxon-name><tp:taxon-name-part taxon-name-part-type="subfamily">Scarabaeinae</tp:taxon-name-part></tp:taxon-name>): catalogue and updated distribution. European Journal of Taxonomy 959: 1–272. <ext-link xlink:type="simple" xlink:href="10.5852/EJT.2024.959.2677" ext-link-type="doi">https://doi.org/10.5852/EJT.2024.959.2677</ext-link></mixed-citation></ref></ref-list></tp:taxon-treatment>
