# Supplementary material for: Eight new species of Deltochilum Eschscholtz, 1822 (subgenus D. Deltohyboma Lane, 1946) from the Eastern Cordillera of Colombia and Venezuelan Andes (Coleoptera, Scarabaeinae, plebejum species group)
Source: Zookeys. 2026 May 22;1280:171–229. doi: 10.3897/zookeys.1280.182114 (PMC13221663; doi:10.3897/zookeys.1280.182114)
Supplement: XML Treatment for Deltochilum tyba [file zookeys.1280.182114-treatment2.xml]

<!DOCTYPE tp:taxon-treatment
  PUBLIC "-//TaxonX//DTD Taxonomic Treatment Publishing DTD v0 20100105//EN" "tax-treatment-NSO.dtd">
<tp:taxon-treatment xmlns:tp="http://www.plazi.org/taxpub"><tp:treatment-meta><kwd-group><label>Taxon classification</label><kwd>
                <named-content content-type="kingdom">Animalia</named-content>
              </kwd><kwd>
                <named-content content-type="order">Coleoptera</named-content>
              </kwd><kwd>
                <named-content content-type="family">Scarabaeidae</named-content>
              </kwd></kwd-group><mixed-citation publication-type="journal"><person-group><name><surname>González-Alvarado</surname><given-names>Arturo</given-names></name><name><surname>Neita</surname><given-names>Jhon Cesar</given-names></name></person-group><article-title>Eight new species of <italic><tp:taxon-name><tp:taxon-name-part taxon-name-part-type="genus" reg="Deltochilum">Deltochilum</tp:taxon-name-part></tp:taxon-name></italic> Eschscholtz, 1822 (subgenus <italic><tp:taxon-name><tp:taxon-name-part taxon-name-part-type="genus" reg="Deltochilum">D.</tp:taxon-name-part> <tp:taxon-name-part taxon-name-part-type="subgenus" reg="Deltohyboma">Deltohyboma</tp:taxon-name-part></tp:taxon-name></italic> Lane, 1946) from the Eastern Cordillera of Colombia and Venezuelan Andes (<tp:taxon-name><tp:taxon-name-part taxon-name-part-type="order" reg="Coleoptera">Coleoptera</tp:taxon-name-part></tp:taxon-name>, <tp:taxon-name><tp:taxon-name-part taxon-name-part-type="subfamily" reg="Scarabaeinae">Scarabaeinae</tp:taxon-name-part></tp:taxon-name>, <italic><tp:taxon-name><tp:taxon-name-part taxon-name-part-type="genus" reg="Deltochilum"/><tp:taxon-name-part taxon-name-part-type="species" reg="plebejum">plebejum</tp:taxon-name-part></tp:taxon-name></italic> species group)</article-title><source>Zookeys</source><day>22</day><month>05</month><year>2026</year><volume>1280</volume><fpage>171</fpage><lpage>229</lpage><pub-id pub-id-type="doi">10.3897/zookeys.1280.182114</pub-id></mixed-citation></tp:treatment-meta><tp:nomenclature><tp:taxon-name><object-id xmlns:xlink="http://www.w3.org/1999/xlink" content-type="arpha" xlink:type="simple">6526FD61-3159-5BA9-9C05-4F407091639B</object-id>
              <tp:taxon-name-part taxon-name-part-type="genus" reg="Deltochilum">Deltochilum</tp:taxon-name-part>
              <tp:taxon-name-part taxon-name-part-type="species" reg="tyba">tyba</tp:taxon-name-part>
              <object-id xmlns:xlink="http://www.w3.org/1999/xlink" content-type="zoobank" xlink:type="simple">https://zoobank.org/C2ADF872-4361-48D8-9077-07A7D4F8B7CB</object-id>
            </tp:taxon-name><tp:taxon-status xmlns:xlink="http://www.w3.org/1999/xlink" xlink:type="simple">sp. nov.</tp:taxon-status><xref ref-type="fig" rid="F4">Figs 4B</xref><xref ref-type="fig" rid="F4">, 4C</xref><xref ref-type="fig" rid="F7">, 7A (red diamonds), 8, 9</xref></tp:nomenclature><tp:treatment-sec sec-type="Type material" id="SECID0E2CBG"><title>Type material.</title><p><bold><italic>Holotype</italic></bold>: ♂, <bold>Colombia</bold>: Santander: Capitanejo. Bosque Ribera, <named-content xmlns:xlink="http://www.w3.org/1999/xlink" content-type="dwc:verbatimCoordinates" xlink:type="simple"><named-content content-type="geo-json" specific-use="{&#34;type&#34;:&#34;Point&#34;,&#34;coordinates&#34;:[-72.688306,6.609806]}" id="NCID0ELDBG" xlink:type="simple">6°36'35.3"N, 72°41'17.9"W</named-content></named-content>, 1256 m, 9/3/15, N.J. Beltran, Pitfall Exc Hum (Ex-<named-content xmlns:xlink="http://www.w3.org/1999/xlink" content-type="dwc:collectionCode" xlink:title="Colección Alejandro Lopera Toro-Escarabajos Coprófagos de Colombia" xlink:href="https://scientific-collections.gbif.org/collection/e6def1ec-3d01-4362-9e53-ae6d77c977ad" id="NCID0ESDBG" xlink:type="simple">CALT-ECC</named-content>) [<abbrev xmlns:xlink="http://www.w3.org/1999/xlink" xlink:title="Colección Entomológica del Instituto de Investigación de Recursos Biológicos Alexander von Humboldt, Villa de Leyva, Colombia (Jhon César Neita)" id="ABBRID0EYDBG" xlink:type="simple">IAvH</abbrev>-E-268920]. <bold><italic>Paratype</italic></bold>: ♂, <bold>Colombia</bold>: Santander: Capitanejo. Bosque Ribera, <named-content xmlns:xlink="http://www.w3.org/1999/xlink" content-type="dwc:verbatimCoordinates" xlink:type="simple"><named-content content-type="geo-json" specific-use="{&#34;type&#34;:&#34;Point&#34;,&#34;coordinates&#34;:[-72.688306,6.609806]}" id="NCID0EEEBG" xlink:type="simple">6°36'35.3"N, 72°41'17.9"W</named-content></named-content>, 1256 m, 9/3/15, N.J. Beltran, Pitfall Exc Hum (<named-content xmlns:xlink="http://www.w3.org/1999/xlink" content-type="dwc:collectionCode" xlink:title="Colección Alejandro Lopera Toro-Escarabajos Coprófagos de Colombia" xlink:href="https://scientific-collections.gbif.org/collection/e6def1ec-3d01-4362-9e53-ae6d77c977ad" id="NCID0ELEBG" xlink:type="simple">CALT-ECC</named-content>).</p></tp:treatment-sec><tp:treatment-sec sec-type="Diagnosis" id="SECID0EREBG"><title>Diagnosis.</title><p>This species (Fig. <xref ref-type="fig" rid="F9">9G</xref>) and <italic><tp:taxon-name><tp:taxon-name-part taxon-name-part-type="genus" reg="Deltochilum">D.</tp:taxon-name-part> <tp:taxon-name-part taxon-name-part-type="species" reg="abdominale">abdominale</tp:taxon-name-part></tp:taxon-name></italic> Martínez, 1947 (Fig. <xref ref-type="fig" rid="F6">6A, G</xref>), are the only two species in which males possess a denticle on the mesofemur. They can be distinguished by the interstrial punctures: these punctures are larger than the interstrial shiny points in <italic><tp:taxon-name><tp:taxon-name-part taxon-name-part-type="genus" reg="Deltochilum">D.</tp:taxon-name-part> <tp:taxon-name-part taxon-name-part-type="species" reg="tyba">tyba</tp:taxon-name-part></tp:taxon-name></italic> sp. nov. (Fig. <xref ref-type="fig" rid="F8">8C</xref>), and are nearly the same size as the interstrial shiny points in <italic><tp:taxon-name><tp:taxon-name-part taxon-name-part-type="genus" reg="Deltochilum">D.</tp:taxon-name-part> <tp:taxon-name-part taxon-name-part-type="species" reg="abdominale">abdominale</tp:taxon-name-part></tp:taxon-name></italic> (Fig. <xref ref-type="fig" rid="F5">5C</xref>).</p><fig id="F8" position="float" orientation="portrait"><object-id xmlns:xlink="http://www.w3.org/1999/xlink" content-type="doi" xlink:type="simple">10.3897/zookeys.1280.182114.figure8</object-id><object-id xmlns:xlink="http://www.w3.org/1999/xlink" content-type="arpha" xlink:type="simple">ECDC1AAA-F1AF-5205-9BD5-7A26A22CB000</object-id><label>Figure 8.</label><caption><p>Morphology of <italic><tp:taxon-name><tp:taxon-name-part taxon-name-part-type="genus" reg="Deltochilum">Deltochilum</tp:taxon-name-part> <tp:taxon-name-part taxon-name-part-type="species" reg="tyba">tyba</tp:taxon-name-part></tp:taxon-name></italic> sp. nov., holotype male. <bold>A</bold>. Head; <bold>B</bold>. Pronotum; <bold>C</bold>. Elytra; <bold>D</bold>. Metaventrite; <bold>E</bold>. Abdomen, ventrites, arrows showing the elevation of the first ventrite. Scale bars: 1 mm.</p></caption><graphic xmlns:xlink="http://www.w3.org/1999/xlink" xlink:href="zookeys-1280-171_article-182114__-g008.jpg" id="oo_1654218.jpg" position="float" orientation="portrait" xlink:type="simple"><uri content-type="original_file" xlink:type="simple">https://binary.pensoft.net/fig/1654218</uri></graphic></fig><fig id="F9" position="float" orientation="portrait"><object-id xmlns:xlink="http://www.w3.org/1999/xlink" content-type="doi" xlink:type="simple">10.3897/zookeys.1280.182114.figure9</object-id><object-id xmlns:xlink="http://www.w3.org/1999/xlink" content-type="arpha" xlink:type="simple">9DC6938D-038F-5629-B8EF-A152EAF130FD</object-id><label>Figure 9.</label><caption><p>Morphology of <italic><tp:taxon-name><tp:taxon-name-part taxon-name-part-type="genus" reg="Deltochilum">Deltochilum</tp:taxon-name-part> <tp:taxon-name-part taxon-name-part-type="species" reg="tyba">tyba</tp:taxon-name-part></tp:taxon-name></italic> sp. nov., <bold>A–F</bold>. Holotype male, <bold>G–J</bold>. Paratype, medium-sized male. <bold>A</bold>. Mesofemur; <bold>B</bold>. Metatibia, arrow showing the internal carina; <bold>C</bold>. Pygidium; <bold>D</bold>. Aedeagus, lateral view; <bold>E</bold>. Parameres, dorsal view; <bold>F</bold>. Endophallus; <bold>G</bold>. Mesofemur, arrow showing the denticle; <bold>H</bold>. Abdomen, ventrites, arrows showing the elevation of the first ventrite; <bold>I</bold>. Metatibia arrow showing the internal carina; <bold>J</bold>. Apex of the metatibia. Scale bars: 1 mm.</p></caption><graphic xmlns:xlink="http://www.w3.org/1999/xlink" xlink:href="zookeys-1280-171_article-182114__-g009.jpg" id="oo_1654219.jpg" position="float" orientation="portrait" xlink:type="simple"><uri content-type="original_file" xlink:type="simple">https://binary.pensoft.net/fig/1654219</uri></graphic></fig></tp:treatment-sec><tp:treatment-sec sec-type="Description" id="SECID0EQIBG"><title>Description.</title><p>Minor male. Size 10 mm. <bold><italic>Color</italic></bold>. Pale green dorsally. Brown ventrally. <bold><italic>Head</italic></bold> (Fig. <xref ref-type="fig" rid="F8">8A</xref>). Interocular distance 10× the width of one eye. Punctures on frons separated by one or more than one diameter of each puncture and subequal in size than discal punctures. Disc punctures separated by one or more than one diameter of each puncture. Punctures from disc towards anterior area successively slightly enlarged. Genal punctures subequal in size and density to the discal punctures. <bold><italic>Pronotum</italic></bold> (Fig. <xref ref-type="fig" rid="F8">8B</xref>). Margin between anterior and medial-lateral angle almost straight. Medial angle of pronotum rounded. Margin between medial-lateral angle and posterior-lateral angle almost straight. Disc punctures half size to anterior-lateral ones and separated by more than one diameter of each puncture. Basal punctures smaller than anterior-lateral ones and separated by approximately one diameter of each puncture. <bold><italic>Hypomera</italic></bold>. With ocellated and setigerous punctures on the anterior part (as Fig. <xref ref-type="fig" rid="F3">3B</xref>, white arrow). Most of punctures incompletely closed posteriorly and with setae. Anterior punctures denser and larger than posterior ones. <bold><italic>Elytra</italic></bold> (Fig. <xref ref-type="fig" rid="F8">8C</xref>). Carina of the ninth interstria not reaching middle of elytral length. Elytral apex on interstriae II–VII with tubercles. Striae I–VII almost inconspicuous. Width of third stria on disc ~1/32 of the distance between striae II and III. Strial punctures variable in size, ≥ 2× wider than the stria. First stria slightly wider and deeper than second stria. Stria VIII conspicuous apically and laterally, and reaching carina of the ninth interstria. Punctures on interstriae approximately separated by two diameters. Punctures of the third interstria on disc occupying ~1/10 of the distance between striae II and III. Interstriae with shiny points mixed with the punctures. Points smaller than interstrial punctures, ~3× smaller. <bold><italic>Metaventrite</italic></bold> (Fig. <xref ref-type="fig" rid="F8">8D</xref>). Disc shallowly excavated, occupying the metaventral basal third. Anterolateral areas of metaventral process with punctures completely closed and separated by one diameter of each puncture. Anterocentral area of metaventral process with few and small punctures, slightly larger in size than the discal punctures. Punctures on the lateral lobules not completely closed (some of them) and variable in density, dispersed towards the metaventral disc. <bold><italic>Legs</italic></bold> (Fig. <xref ref-type="fig" rid="F9">9A, B</xref>). Protibia regularly broadens toward the apex. Profemora with punctures separated by less than one diameter of each puncture. Mesofemur with punctures separated by ≥ 2× the diameter of each puncture. Mesofemur with a basal denticle on the posterior edge. Metafemur regularly broadens toward the apex. Metafemur with punctures separated by ≥ 2× the diameter of each puncture. Metatibial spur insertion elongated, with the length subequal to the basal two tarsomeres. Metatibial spur clearly distinct from the metatibia. Internal margin of metatibia with tubercles on the basal half of the metatibial length. <bold><italic>Abdomen</italic></bold> (Fig. <xref ref-type="fig" rid="F8">8E</xref>). Ventrite I expanded posteriorly, expansion reaching the fourth ventrite; on ventrite III, the expansion narrower than the distance between mesocoxae. Basal part of the ventrite I, between the metacoxae elevated. <bold><italic>Pygidium</italic></bold> (Fig. <xref ref-type="fig" rid="F9">9C</xref>). Pygidial punctures almost uniform in size and density. Punctures separated by one or more than the diameter of each puncture. Discal punctures on the center of the pygidium, medium, each puncture occupying ~1/36 of the distance between the lateral pygidial margins. <bold><italic>Genitalia</italic></bold> (Fig. <xref ref-type="fig" rid="F9">9D–F</xref>). Paramera smaller than the phallobase. Apex of paramera with a denticle in lateral view. Medial area of endophallus with two endophallites, the right ~7× longer than the other.</p></tp:treatment-sec><tp:treatment-sec sec-type="Variation" id="SECID0EYKBG"><title>Variation.</title><p>The medium-sized paratype (Figs <xref ref-type="fig" rid="F4">4C</xref>, <xref ref-type="fig" rid="F9">9J</xref>) is a teneral and exhibits the following characteristics: the denticle of the mesofemur larger and more curved (Fig. <xref ref-type="fig" rid="F9">9G</xref>, white arrow). The metatibial tubercles are larger (Fig. <xref ref-type="fig" rid="F9">9I</xref>, white arrow). The first ventrite is more elevated (Fig. <xref ref-type="fig" rid="F9">9H</xref>). Metaspur articulate. The major male and female are unknown.</p></tp:treatment-sec><tp:treatment-sec sec-type="Etymology" id="SECID0ESLBG"><title>Etymology.</title><p>The name tyba is a noun in apposition, derived from the Muisca (Chibcha) indigenous word ‘tyba’ or ‘tybá’, meaning ‘Great Captain’ or ‘Cacique’ (chief). This name is given to reference the type locality, Capitanejo is the diminutive of Capitán, used in allusion to a local indigenous leader.</p></tp:treatment-sec><tp:treatment-sec sec-type="Known distribution" id="SECID0EXLBG"><title>Known distribution</title><p><bold>(Fig. <xref ref-type="fig" rid="F7">7A</xref> red diamonds)</bold>. This species is only known from the type locality: Colombia: Santander: Capitanejo. Bosque Ribera, <named-content xmlns:xlink="http://www.w3.org/1999/xlink" content-type="dwc:verbatimCoordinates" xlink:type="simple"><named-content content-type="geo-json" specific-use="{&#34;type&#34;:&#34;Point&#34;,&#34;coordinates&#34;:[-72.688306,6.609806]}" id="NCID0EHMBG" xlink:type="simple">6°36'35.3"N, 72°41'17.9"W</named-content></named-content>, 1256 m.</p></tp:treatment-sec><tp:treatment-sec><!--Section generated to contain objects referenced in tp:taxon-treatment.--><fig id="F4" position="float" orientation="portrait"><object-id xmlns:xlink="http://www.w3.org/1999/xlink" content-type="doi" xlink:type="simple">10.3897/zookeys.1280.182114.figure4</object-id><object-id xmlns:xlink="http://www.w3.org/1999/xlink" content-type="arpha" xlink:type="simple">CA297EF0-3A7B-5898-97A8-AA89A8B70210</object-id><label>Figure 4.</label><caption><p>Dorsal habitus of the species of the <tp:taxon-name><tp:taxon-name-part taxon-name-part-type="genus" reg="Deltochilum"/><tp:taxon-name-part taxon-name-part-type="species" reg="plebejum">plebejum</tp:taxon-name-part></tp:taxon-name> species group. <bold>A–K</bold>. Males, <bold>L</bold>. Female. <bold>A</bold>. <italic><tp:taxon-name><tp:taxon-name-part taxon-name-part-type="genus" reg="Deltochilum">Deltochilum</tp:taxon-name-part> <tp:taxon-name-part taxon-name-part-type="species" reg="abdominale">abdominale</tp:taxon-name-part></tp:taxon-name></italic> Martínez, 1947; <bold>B</bold>. Holotype of <italic><tp:taxon-name><tp:taxon-name-part taxon-name-part-type="genus" reg="Deltochilum">D.</tp:taxon-name-part> <tp:taxon-name-part taxon-name-part-type="species" reg="tyba">tyba</tp:taxon-name-part></tp:taxon-name></italic> sp. nov.; <bold>C</bold>. Paratype of <italic><tp:taxon-name><tp:taxon-name-part taxon-name-part-type="genus" reg="Deltochilum">D.</tp:taxon-name-part> <tp:taxon-name-part taxon-name-part-type="species" reg="tyba">tyba</tp:taxon-name-part></tp:taxon-name></italic> sp. nov.; <bold>D</bold>. Holotype of <italic><tp:taxon-name><tp:taxon-name-part taxon-name-part-type="genus" reg="Deltochilum">D.</tp:taxon-name-part> <tp:taxon-name-part taxon-name-part-type="species" reg="pseudoabdominale">pseudoabdominale</tp:taxon-name-part></tp:taxon-name></italic> sp. nov.; <bold>E</bold>. Holotype of <italic><tp:taxon-name><tp:taxon-name-part taxon-name-part-type="genus" reg="Deltochilum">D.</tp:taxon-name-part> <tp:taxon-name-part taxon-name-part-type="species" reg="parapseudoabdominale">parapseudoabdominale</tp:taxon-name-part></tp:taxon-name></italic> sp. nov.; <bold>F</bold>. Holotype of <italic><tp:taxon-name><tp:taxon-name-part taxon-name-part-type="genus" reg="Deltochilum">D.</tp:taxon-name-part> <tp:taxon-name-part taxon-name-part-type="species" reg="picachos">picachos</tp:taxon-name-part></tp:taxon-name></italic> sp. nov.; <bold>G</bold>. Holotype of <italic><tp:taxon-name><tp:taxon-name-part taxon-name-part-type="genus" reg="Deltochilum">D.</tp:taxon-name-part> <tp:taxon-name-part taxon-name-part-type="species" reg="pauxi">pauxi</tp:taxon-name-part></tp:taxon-name></italic> sp. nov.; <bold>H</bold>. Holotype of <italic><tp:taxon-name><tp:taxon-name-part taxon-name-part-type="genus" reg="Deltochilum">D.</tp:taxon-name-part> <tp:taxon-name-part taxon-name-part-type="species" reg="altiventris">altiventris</tp:taxon-name-part></tp:taxon-name></italic> sp. nov.; <bold>I</bold>. Holotype of <italic><tp:taxon-name><tp:taxon-name-part taxon-name-part-type="genus" reg="Deltochilum">D.</tp:taxon-name-part> <tp:taxon-name-part taxon-name-part-type="species" reg="ventripuncturatus">ventripuncturatus</tp:taxon-name-part></tp:taxon-name></italic> sp. nov.; <bold>J</bold>. Holotype of <italic><tp:taxon-name><tp:taxon-name-part taxon-name-part-type="genus" reg="Deltochilum">D.</tp:taxon-name-part> <tp:taxon-name-part taxon-name-part-type="species" reg="nobile">nobile</tp:taxon-name-part></tp:taxon-name></italic> sp. nov.; <bold>K</bold>. Lectotype of <italic><tp:taxon-name><tp:taxon-name-part taxon-name-part-type="genus" reg="Deltochilum">D.</tp:taxon-name-part> <tp:taxon-name-part taxon-name-part-type="species" reg="plebejum">plebejum</tp:taxon-name-part></tp:taxon-name></italic> Balthasar, 1939; <bold>L</bold>. Paralectotype of <italic><tp:taxon-name><tp:taxon-name-part taxon-name-part-type="genus" reg="Deltochilum">D.</tp:taxon-name-part> <tp:taxon-name-part taxon-name-part-type="species" reg="plebejum">plebejum</tp:taxon-name-part></tp:taxon-name></italic>. Scale bars: 1 mm.</p></caption><graphic xmlns:xlink="http://www.w3.org/1999/xlink" xlink:href="zookeys-1280-171_article-182114__-g004.jpg" id="oo_1654214.jpg" position="float" orientation="portrait" xlink:type="simple"><uri content-type="original_file" xlink:type="simple">https://binary.pensoft.net/fig/1654214</uri></graphic></fig><fig id="F7" position="float" orientation="portrait"><object-id xmlns:xlink="http://www.w3.org/1999/xlink" content-type="doi" xlink:type="simple">10.3897/zookeys.1280.182114.figure7</object-id><object-id xmlns:xlink="http://www.w3.org/1999/xlink" content-type="arpha" xlink:type="simple">03E338FA-EA8A-543F-BB6E-80BCCD8AE730</object-id><label>Figure 7.</label><caption><p>Known distribution of the species of the <tp:taxon-name><tp:taxon-name-part taxon-name-part-type="genus" reg="Deltochilum"/><tp:taxon-name-part taxon-name-part-type="species" reg="plebejum">plebejum</tp:taxon-name-part></tp:taxon-name> species group. <bold>A</bold>. <italic><tp:taxon-name><tp:taxon-name-part taxon-name-part-type="genus" reg="Deltochilum">Deltochilum</tp:taxon-name-part> <tp:taxon-name-part taxon-name-part-type="species" reg="abdominale">abdominale</tp:taxon-name-part></tp:taxon-name></italic> Martínez, 1947, <italic><tp:taxon-name><tp:taxon-name-part taxon-name-part-type="genus" reg="Deltochilum">D.</tp:taxon-name-part> <tp:taxon-name-part taxon-name-part-type="species" reg="plebejum">plebejum</tp:taxon-name-part></tp:taxon-name></italic> Balthasar, 1939, <italic><tp:taxon-name><tp:taxon-name-part taxon-name-part-type="genus" reg="Deltochilum">D.</tp:taxon-name-part> <tp:taxon-name-part taxon-name-part-type="species" reg="nobile">nobile</tp:taxon-name-part></tp:taxon-name></italic> sp. nov., <italic><tp:taxon-name><tp:taxon-name-part taxon-name-part-type="genus" reg="Deltochilum">D.</tp:taxon-name-part> <tp:taxon-name-part taxon-name-part-type="species" reg="ventripuncturatus">ventripuncturatus</tp:taxon-name-part></tp:taxon-name></italic> sp. nov., <italic><tp:taxon-name><tp:taxon-name-part taxon-name-part-type="genus" reg="Deltochilum">D.</tp:taxon-name-part> <tp:taxon-name-part taxon-name-part-type="species" reg="altiventris">altiventris</tp:taxon-name-part></tp:taxon-name></italic> sp. nov. and <italic><tp:taxon-name><tp:taxon-name-part taxon-name-part-type="genus" reg="Deltochilum">D.</tp:taxon-name-part> <tp:taxon-name-part taxon-name-part-type="species" reg="tyba">tyba</tp:taxon-name-part></tp:taxon-name></italic> sp. nov.; <bold>B</bold>. <italic><tp:taxon-name><tp:taxon-name-part taxon-name-part-type="genus" reg="Deltochilum">Deltochilum</tp:taxon-name-part> <tp:taxon-name-part taxon-name-part-type="species" reg="parapseudoabdominale">parapseudoabdominale</tp:taxon-name-part></tp:taxon-name></italic> sp. nov., <italic><tp:taxon-name><tp:taxon-name-part taxon-name-part-type="genus" reg="Deltochilum">D.</tp:taxon-name-part> <tp:taxon-name-part taxon-name-part-type="species" reg="pseudoabdominale">pseudoabdominale</tp:taxon-name-part></tp:taxon-name></italic> sp. nov., <italic><tp:taxon-name><tp:taxon-name-part taxon-name-part-type="genus" reg="Deltochilum">D.</tp:taxon-name-part> <tp:taxon-name-part taxon-name-part-type="species" reg="pauxi">pauxi</tp:taxon-name-part></tp:taxon-name></italic> sp. nov., <italic><tp:taxon-name><tp:taxon-name-part taxon-name-part-type="genus" reg="Deltochilum">D.</tp:taxon-name-part> <tp:taxon-name-part taxon-name-part-type="species" reg="picachos">picachos</tp:taxon-name-part></tp:taxon-name></italic> sp. nov. Question mark “?” indicates the unspecified locality (Maracaibo Basin) of <italic><tp:taxon-name><tp:taxon-name-part taxon-name-part-type="genus" reg="Deltochilum">D.</tp:taxon-name-part> <tp:taxon-name-part taxon-name-part-type="species" reg="plebejum">plebejum</tp:taxon-name-part></tp:taxon-name></italic> Balthasar, 1939.</p></caption><graphic xmlns:xlink="http://www.w3.org/1999/xlink" xlink:href="zookeys-1280-171_article-182114__-g007.jpg" id="oo_1654217.jpg" position="float" orientation="portrait" xlink:type="simple"><uri content-type="original_file" xlink:type="simple">https://binary.pensoft.net/fig/1654217</uri></graphic></fig><fig id="F6" position="float" orientation="portrait"><object-id xmlns:xlink="http://www.w3.org/1999/xlink" content-type="doi" xlink:type="simple">10.3897/zookeys.1280.182114.figure6</object-id><object-id xmlns:xlink="http://www.w3.org/1999/xlink" content-type="arpha" xlink:type="simple">6ED784C4-254F-5647-B73A-093CD52F720F</object-id><label>Figure 6.</label><caption><p>Morphology of <italic><tp:taxon-name><tp:taxon-name-part taxon-name-part-type="genus" reg="Deltochilum">Deltochilum</tp:taxon-name-part> <tp:taxon-name-part taxon-name-part-type="species" reg="abdominale">abdominale</tp:taxon-name-part></tp:taxon-name></italic> Martínez, 1947, <bold>A–F</bold>. Minor male, <bold>G–I</bold>. Major male, <bold>J</bold>. Medium-sized male<bold>. A</bold>. Mesofemur, arrow showing the denticle; <bold>B</bold>. Metatibia, arrows showing the internal carina and the metaspur articulated; <bold>C</bold>. Pygidium; <bold>D</bold>. Aedeagus, lateral view, arrow showing the large denticle; <bold>E</bold>. Parameres, dorsal view; <bold>F</bold>. Endophallus; <bold>G</bold>. Mesofemur, arrow showing the denticle; <bold>H</bold>. Metatibia, arrow showing the internal carina; <bold>I</bold>. Metatibia, arrows showing the internal carina and the metaspur articulated; <bold>J</bold>. Metatibia, arrow showing the internal carina. Scale bars: 1 mm.</p></caption><graphic xmlns:xlink="http://www.w3.org/1999/xlink" xlink:href="zookeys-1280-171_article-182114__-g006.jpg" id="oo_1654216.jpg" position="float" orientation="portrait" xlink:type="simple"><uri content-type="original_file" xlink:type="simple">https://binary.pensoft.net/fig/1654216</uri></graphic></fig><fig id="F5" position="float" orientation="portrait"><object-id xmlns:xlink="http://www.w3.org/1999/xlink" content-type="doi" xlink:type="simple">10.3897/zookeys.1280.182114.figure5</object-id><object-id xmlns:xlink="http://www.w3.org/1999/xlink" content-type="arpha" xlink:type="simple">C2F89F74-4DFA-5D5A-A14A-D2A0A50F51EC</object-id><label>Figure 5.</label><caption><p>Morphology of <italic><tp:taxon-name><tp:taxon-name-part taxon-name-part-type="genus" reg="Deltochilum">Deltochilum</tp:taxon-name-part> <tp:taxon-name-part taxon-name-part-type="species" reg="abdominale">abdominale</tp:taxon-name-part></tp:taxon-name></italic> Martínez, 1947, male<bold>. A</bold>. Head; <bold>B</bold>. Pronotum; <bold>C</bold>. Elytra; <bold>D</bold>. Metaventrite; <bold>E</bold>. Abdomen, ventrites, white lines showing the comparison of the width of the expansion of the ventrite I (on ventrite III) and the distance between the mesocoxae. Scale bars: 1 mm.</p></caption><graphic xmlns:xlink="http://www.w3.org/1999/xlink" xlink:href="zookeys-1280-171_article-182114__-g005.jpg" id="oo_1654215.jpg" position="float" orientation="portrait" xlink:type="simple"><uri content-type="original_file" xlink:type="simple">https://binary.pensoft.net/fig/1654215</uri></graphic></fig><fig id="F3" position="float" orientation="portrait"><object-id xmlns:xlink="http://www.w3.org/1999/xlink" content-type="doi" xlink:type="simple">10.3897/zookeys.1280.182114.figure3</object-id><object-id xmlns:xlink="http://www.w3.org/1999/xlink" content-type="arpha" xlink:type="simple">FD9CE12E-531E-5F99-B419-78E2ADA9B244</object-id><label>Figure 3.</label><caption><p>General morphology of the species of the <tp:taxon-name><tp:taxon-name-part taxon-name-part-type="genus" reg="Deltochilum"/><tp:taxon-name-part taxon-name-part-type="species" reg="plebejum">plebejum</tp:taxon-name-part></tp:taxon-name> species group. Circles showing the punctures of the anterolateral (white and black circles) and anterocentral (red circle) areas of the metaventral process. Green circle showing the punctures of the lateral lobes of metaventrite. <bold>A</bold>. Hypomera, paratype of <italic><tp:taxon-name><tp:taxon-name-part taxon-name-part-type="genus" reg="Deltochilum">Deltochilum</tp:taxon-name-part> <tp:taxon-name-part taxon-name-part-type="species" reg="altiventris">altiventris</tp:taxon-name-part></tp:taxon-name></italic> sp. nov., arrows showing the incomplete closed anterior (white arrow) and posterior (green arrow) punctures; <bold>B</bold>. Hypomera, <italic><tp:taxon-name><tp:taxon-name-part taxon-name-part-type="genus" reg="Deltochilum">D.</tp:taxon-name-part> <tp:taxon-name-part taxon-name-part-type="species" reg="abdominale">abdominale</tp:taxon-name-part></tp:taxon-name></italic> Martínez, 1947, white arrow showing the complete closed anterior punctures and the green arrow showing the incomplete closed posterior punctures; <bold>C</bold>. Metaventrite, paratype of <italic><tp:taxon-name><tp:taxon-name-part taxon-name-part-type="genus" reg="Deltochilum">D.</tp:taxon-name-part> <tp:taxon-name-part taxon-name-part-type="species" reg="altiventris">altiventris</tp:taxon-name-part></tp:taxon-name></italic> sp. nov.; <bold>D</bold>. Anterior part of the metaventral process, holotype of <italic><tp:taxon-name><tp:taxon-name-part taxon-name-part-type="genus" reg="Deltochilum">D.</tp:taxon-name-part> <tp:taxon-name-part taxon-name-part-type="species" reg="picachos">picachos</tp:taxon-name-part></tp:taxon-name></italic> sp. nov.; <bold>E</bold>. Anterior part of the metaventral process, holotype of <italic><tp:taxon-name><tp:taxon-name-part taxon-name-part-type="genus" reg="Deltochilum">D.</tp:taxon-name-part> <tp:taxon-name-part taxon-name-part-type="species" reg="pauxi">pauxi</tp:taxon-name-part></tp:taxon-name></italic> sp. nov.; <bold>F</bold>. Male ventral view, paratype of <italic><tp:taxon-name><tp:taxon-name-part taxon-name-part-type="genus" reg="Deltochilum">D.</tp:taxon-name-part> <tp:taxon-name-part taxon-name-part-type="species" reg="parapseudoabdominale">parapseudoabdominale</tp:taxon-name-part></tp:taxon-name></italic> sp. nov.; <bold>G</bold>. Female ventral view, <italic><tp:taxon-name><tp:taxon-name-part taxon-name-part-type="genus" reg="Deltochilum">D.</tp:taxon-name-part> <tp:taxon-name-part taxon-name-part-type="species" reg="abdominale">abdominale</tp:taxon-name-part></tp:taxon-name></italic> Martínez, 1947; <bold>H</bold>. Male protibia, paratype of <italic><tp:taxon-name><tp:taxon-name-part taxon-name-part-type="genus" reg="Deltochilum">D.</tp:taxon-name-part> <tp:taxon-name-part taxon-name-part-type="species" reg="altiventris">altiventris</tp:taxon-name-part></tp:taxon-name></italic> sp. nov., white arrow showing the strongly broadening toward the apex; <bold>I</bold>. Male protibia, holotype of <italic><tp:taxon-name><tp:taxon-name-part taxon-name-part-type="genus" reg="Deltochilum">D.</tp:taxon-name-part> <tp:taxon-name-part taxon-name-part-type="species" reg="pauxi">pauxi</tp:taxon-name-part></tp:taxon-name></italic> sp. nov. Scale bars: 1 mm.</p></caption><graphic xmlns:xlink="http://www.w3.org/1999/xlink" xlink:href="zookeys-1280-171_article-182114__-g003.jpg" id="oo_1654213.jpg" position="float" orientation="portrait" xlink:type="simple"><uri content-type="original_file" xlink:type="simple">https://binary.pensoft.net/fig/1654213</uri></graphic></fig></tp:treatment-sec></tp:taxon-treatment>
