# Supplementary material for: Eight new species of Deltochilum Eschscholtz, 1822 (subgenus D. Deltohyboma Lane, 1946) from the Eastern Cordillera of Colombia and Venezuelan Andes (Coleoptera, Scarabaeinae, plebejum species group)
Source: Zookeys. 2026 May 22;1280:171–229. doi: 10.3897/zookeys.1280.182114 (PMC13221663; doi:10.3897/zookeys.1280.182114)
Supplement: XML Treatment for Deltochilum pseudoabdominale [file zookeys.1280.182114-treatment3.xml]

<!DOCTYPE tp:taxon-treatment
  PUBLIC "-//TaxonX//DTD Taxonomic Treatment Publishing DTD v0 20100105//EN" "tax-treatment-NSO.dtd">
<tp:taxon-treatment xmlns:tp="http://www.plazi.org/taxpub"><tp:treatment-meta><kwd-group><label>Taxon classification</label><kwd>
                <named-content content-type="kingdom">Animalia</named-content>
              </kwd><kwd>
                <named-content content-type="order">Coleoptera</named-content>
              </kwd><kwd>
                <named-content content-type="family">Scarabaeidae</named-content>
              </kwd></kwd-group><mixed-citation publication-type="journal"><person-group><name><surname>González-Alvarado</surname><given-names>Arturo</given-names></name><name><surname>Neita</surname><given-names>Jhon Cesar</given-names></name></person-group><article-title>Eight new species of <italic><tp:taxon-name><tp:taxon-name-part taxon-name-part-type="genus" reg="Deltochilum">Deltochilum</tp:taxon-name-part></tp:taxon-name></italic> Eschscholtz, 1822 (subgenus <italic><tp:taxon-name><tp:taxon-name-part taxon-name-part-type="genus" reg="Deltochilum">D.</tp:taxon-name-part> <tp:taxon-name-part taxon-name-part-type="subgenus" reg="Deltohyboma">Deltohyboma</tp:taxon-name-part></tp:taxon-name></italic> Lane, 1946) from the Eastern Cordillera of Colombia and Venezuelan Andes (<tp:taxon-name><tp:taxon-name-part taxon-name-part-type="order" reg="Coleoptera">Coleoptera</tp:taxon-name-part></tp:taxon-name>, <tp:taxon-name><tp:taxon-name-part taxon-name-part-type="subfamily" reg="Scarabaeinae">Scarabaeinae</tp:taxon-name-part></tp:taxon-name>, <italic><tp:taxon-name><tp:taxon-name-part taxon-name-part-type="genus" reg="Deltochilum"/><tp:taxon-name-part taxon-name-part-type="species" reg="plebejum">plebejum</tp:taxon-name-part></tp:taxon-name></italic> species group)</article-title><source>Zookeys</source><day>22</day><month>05</month><year>2026</year><volume>1280</volume><fpage>171</fpage><lpage>229</lpage><pub-id pub-id-type="doi">10.3897/zookeys.1280.182114</pub-id></mixed-citation></tp:treatment-meta><tp:nomenclature><tp:taxon-name><object-id xmlns:xlink="http://www.w3.org/1999/xlink" content-type="arpha" xlink:type="simple">6BB1BD39-F308-5A8B-8EFD-5947EA6F1268</object-id>
              <tp:taxon-name-part taxon-name-part-type="genus" reg="Deltochilum">Deltochilum</tp:taxon-name-part>
              <tp:taxon-name-part taxon-name-part-type="species" reg="pseudoabdominale">pseudoabdominale</tp:taxon-name-part>
              <object-id xmlns:xlink="http://www.w3.org/1999/xlink" content-type="zoobank" xlink:type="simple">https://zoobank.org/57D373A7-0B49-4561-8C82-8B77EEA4DDAE</object-id>
            </tp:taxon-name><tp:taxon-status xmlns:xlink="http://www.w3.org/1999/xlink" xlink:type="simple">sp. nov.</tp:taxon-status><xref ref-type="fig" rid="F1">Figs 1B</xref><xref ref-type="fig" rid="F4">, 4D</xref><xref ref-type="fig" rid="F7">, 7B (blue circles), 10, 11</xref></tp:nomenclature><tp:treatment-sec sec-type="Type material" id="SECID0E5NBG"><title>Type material.</title><p><bold><italic>Holotype</italic></bold>: ♂, <bold>VEN.[EZUELA]: Mérida</bold>: ULA Biological Reserve, La Carbonerra [Carbonera?], 20 km SE Azulita. <italic>Podocarpus</italic> forest, [8°39'23"N], [71°24'33"W], 2300 m, 28.vi-3.viii.[19]89, S. &amp; J. Peck, malaise (<abbrev xmlns:xlink="http://www.w3.org/1999/xlink" content-type="institution" xlink:title="Canadian Museum of Nature, Ottawa, Canada (François Génier)" id="ABBRID0ENOBG" xlink:type="simple">CMNC</abbrev>) [WSD00039446]. <bold><italic>Paratypes</italic> (48 specimens)</bold>: <bold>Colombia: Arauca</bold>: Tame. Brisas el Cravo. Bosque, <named-content xmlns:xlink="http://www.w3.org/1999/xlink" content-type="dwc:verbatimCoordinates" xlink:type="simple"><named-content content-type="geo-json" specific-use="{&#34;type&#34;:&#34;Point&#34;,&#34;coordinates&#34;:[-71.865833,6.523611]}" id="NCID0E2OBG" xlink:type="simple">06°31'25"N, 71°51'57"W</named-content></named-content>, 2000 m, 1♀, 14–19/II/08, F. Alvarado, E.H. (<named-content xmlns:xlink="http://www.w3.org/1999/xlink" content-type="dwc:collectionCode" xlink:title="Colección Alejandro Lopera Toro-Escarabajos Coprófagos de Colombia" xlink:href="https://scientific-collections.gbif.org/collection/e6def1ec-3d01-4362-9e53-ae6d77c977ad" id="NCID0EDPBG" xlink:type="simple">CALT-ECC</named-content>), Tame. Brisas el Cravo. Bosque, <named-content xmlns:xlink="http://www.w3.org/1999/xlink" content-type="dwc:verbatimCoordinates" xlink:type="simple"><named-content content-type="geo-json" specific-use="{&#34;type&#34;:&#34;Point&#34;,&#34;coordinates&#34;:[-71.529444,6.516944]}" id="NCID0EMPBG" xlink:type="simple">06°31'01"N, 71°31'46"W</named-content></named-content>, 1000 m, 1♀, 20–25/XI/07, F. Alvarado, E.H. (<named-content xmlns:xlink="http://www.w3.org/1999/xlink" content-type="dwc:collectionCode" xlink:title="Colección Alejandro Lopera Toro-Escarabajos Coprófagos de Colombia" xlink:href="https://scientific-collections.gbif.org/collection/e6def1ec-3d01-4362-9e53-ae6d77c977ad" id="NCID0EUPBG" xlink:type="simple">CALT-ECC</named-content>); <bold>Norte de Santander</bold>: Toledo, IP Santa María, Alto de Herrera, Vda. Diamante, Fca. La Primavera. PNN Tamá, <named-content xmlns:xlink="http://www.w3.org/1999/xlink" content-type="dwc:verbatimCoordinates" xlink:type="simple"><named-content content-type="geo-json" specific-use="{&#34;type&#34;:&#34;Point&#34;,&#34;coordinates&#34;:[-72.216667,7.116667]}" id="NCID0E6PBG" xlink:type="simple">7°7'N, 72°13'W</named-content></named-content>, 1450 m, 4♀, 5♂, 1999.ix, González E., T. Exc. H. (<abbrev xmlns:xlink="http://www.w3.org/1999/xlink" xlink:title="Colección Entomológica del Instituto de Investigación de Recursos Biológicos Alexander von Humboldt, Villa de Leyva, Colombia (Jhon César Neita)" id="ABBRID0EEQBG" xlink:type="simple">IAvH</abbrev>), Toledo, IP Santa María, Alto de Herrera, Vda. Diamante, Fca. La Primavera. PNN Tamá, <named-content xmlns:xlink="http://www.w3.org/1999/xlink" content-type="dwc:verbatimCoordinates" xlink:type="simple"><named-content content-type="geo-json" specific-use="{&#34;type&#34;:&#34;Point&#34;,&#34;coordinates&#34;:[-72.216667,7.100000]}" id="NCID0ELQBG" xlink:type="simple">7°6'N, 72°13'W</named-content></named-content>, 1000 m, 1♀, 1999.ix.22, González E., T. Exc. H. (<abbrev xmlns:xlink="http://www.w3.org/1999/xlink" xlink:title="Colección Entomológica del Instituto de Investigación de Recursos Biológicos Alexander von Humboldt, Villa de Leyva, Colombia (Jhon César Neita)" id="ABBRID0EQQBG" xlink:type="simple">IAvH</abbrev>), Toledo, IP Santa María, Alto de Herrera, Vda. Diamante, Fca. La Primavera. PNN Tamá, <named-content xmlns:xlink="http://www.w3.org/1999/xlink" content-type="dwc:verbatimCoordinates" xlink:type="simple"><named-content content-type="geo-json" specific-use="{&#34;type&#34;:&#34;Point&#34;,&#34;coordinates&#34;:[-72.216667,7.100000]}" id="NCID0EXQBG" xlink:type="simple">7°6'N, 72°13'W</named-content></named-content>, 1250 m, 1♂, 1999.ix.30, González E., T. Exc. H. (<abbrev xmlns:xlink="http://www.w3.org/1999/xlink" xlink:title="Colección Entomológica del Instituto de Investigación de Recursos Biológicos Alexander von Humboldt, Villa de Leyva, Colombia (Jhon César Neita)" id="ABBRID0E3QBG" xlink:type="simple">IAvH</abbrev>), Toledo, IP Santa María, Alto la Herrera, Vda. Diamante, Fca. La Primavera. PNN Tamá. Bosque secundario conservado, <named-content xmlns:xlink="http://www.w3.org/1999/xlink" content-type="dwc:verbatimCoordinates" xlink:type="simple"><named-content content-type="geo-json" specific-use="{&#34;type&#34;:&#34;Point&#34;,&#34;coordinates&#34;:[-72.216667,7.116667]}" id="NCID0EDRBG" xlink:type="simple">7°7'N, 72°13'W</named-content></named-content>, 1450 m, 2♂, 1999.ix.29, González E., T. Exc. H. 10 (<abbrev xmlns:xlink="http://www.w3.org/1999/xlink" xlink:title="Colección Entomológica del Instituto de Investigación de Recursos Biológicos Alexander von Humboldt, Villa de Leyva, Colombia (Jhon César Neita)" id="ABBRID0EIRBG" xlink:type="simple">IAvH</abbrev>), Toledo, Vda. San Alberto. Bosque, <named-content xmlns:xlink="http://www.w3.org/1999/xlink" content-type="dwc:verbatimCoordinates" xlink:type="simple"><named-content content-type="geo-json" specific-use="{&#34;type&#34;:&#34;Point&#34;,&#34;coordinates&#34;:[-72.307861,7.187500]}" id="NCID0EPRBG" xlink:type="simple">07°11'15.0"N, 072°18'28.3"W</named-content></named-content>, 1104 m, 1♂, 14.iv.2019, Ramírez, M. &amp; Lopera, A., T.Exc.H #SAF3 (96 h) (<abbrev xmlns:xlink="http://www.w3.org/1999/xlink" xlink:title="Colección Entomológica del Instituto de Investigación de Recursos Biológicos Alexander von Humboldt, Villa de Leyva, Colombia (Jhon César Neita)" id="ABBRID0EURBG" xlink:type="simple">IAvH</abbrev>), Toledo, Vda. San Alberto. Bosque, <named-content xmlns:xlink="http://www.w3.org/1999/xlink" content-type="dwc:verbatimCoordinates" xlink:type="simple"><named-content content-type="geo-json" specific-use="{&#34;type&#34;:&#34;Point&#34;,&#34;coordinates&#34;:[-72.303694,7.192528]}" id="NCID0E2RBG" xlink:type="simple">07°11'33.1"N, 072°18'13.3"W</named-content></named-content>, 1358 m, 1♂, 14.iv.2019, Ramírez, M. &amp; Lopera, A., T.Exc.H #SAF5 (96 h) (<abbrev xmlns:xlink="http://www.w3.org/1999/xlink" xlink:title="Colección Entomológica del Instituto de Investigación de Recursos Biológicos Alexander von Humboldt, Villa de Leyva, Colombia (Jhon César Neita)" id="ABBRID0EASBG" xlink:type="simple">IAvH</abbrev>), Toledo. PNN Tamá, Santa María Alto de Herrera, Vda. El Diamante, Finca La Primavera, <named-content xmlns:xlink="http://www.w3.org/1999/xlink" content-type="dwc:verbatimCoordinates" xlink:type="simple"><named-content content-type="geo-json" specific-use="{&#34;type&#34;:&#34;Point&#34;,&#34;coordinates&#34;:[-72.216667,7.116667]}" id="NCID0EHSBG" xlink:type="simple">7°7'N, 72°13'W</named-content></named-content>, 1000 m, 2♀, 1♂, 1999.x.25, González, E.Colecta Manual (<abbrev xmlns:xlink="http://www.w3.org/1999/xlink" xlink:title="Colección Entomológica del Museo de Historia Natural “Luis Gonzalo Andrade,” Tunja, Boyacá, Colombia (Juan Carvajal - Irina Morales)" id="ABBRID0EMSBG" xlink:type="simple">UPTC-CE</abbrev>), Toledo. PNN Tamá, Santa María Alto de Herrera, Vda. El Diamante, Finca La Primavera. Bosque, <named-content xmlns:xlink="http://www.w3.org/1999/xlink" content-type="dwc:verbatimCoordinates" xlink:type="simple"><named-content content-type="geo-json" specific-use="{&#34;type&#34;:&#34;Point&#34;,&#34;coordinates&#34;:[-72.216667,7.116667]}" id="NCID0ETSBG" xlink:type="simple">7°7'N, 72°13'W</named-content></named-content>, 1000 m, 2♀, 1999.x.09, González, E.Trampa de excremento humano (<abbrev xmlns:xlink="http://www.w3.org/1999/xlink" xlink:title="Colección Entomológica del Museo de Historia Natural “Luis Gonzalo Andrade,” Tunja, Boyacá, Colombia (Juan Carvajal - Irina Morales)" id="ABBRID0EYSBG" xlink:type="simple">UPTC-CE</abbrev>). <bold>Venezuela: Lara</bold>: Yacambu N.P. 14 km SE Sinaré, <named-content xmlns:xlink="http://www.w3.org/1999/xlink" content-type="dwc:verbatimCoordinates" xlink:type="simple"><named-content content-type="geo-json" specific-use="{&#34;type&#34;:&#34;Point&#34;,&#34;coordinates&#34;:[-69.566667,9.700000]}" id="NCID0EBTBG" xlink:type="simple">9°42'N, 69°34'W</named-content></named-content>, 1650 m, 2♀, 1♂, v.1998, J. Ashe, R Brooks &amp; R Hanley coll., F.I.T. (<abbrev xmlns:xlink="http://www.w3.org/1999/xlink" xlink:title="Bruce D. Gill personal collection, Ontario, Canada (Bruce Gill)" id="ABBRID0EGTBG" xlink:type="simple">BDGC</abbrev>), Yacambu N.P. 17 km SE Sinaré, <named-content xmlns:xlink="http://www.w3.org/1999/xlink" content-type="dwc:verbatimCoordinates" xlink:type="simple"><named-content content-type="geo-json" specific-use="{&#34;type&#34;:&#34;Point&#34;,&#34;coordinates&#34;:[-69.566667,9.700000]}" id="NCID0ENTBG" xlink:type="simple">9°42'N, 69°34'W</named-content></named-content>, 1510 m, 2♀, 18.v.1998, J. Ashe, R Brooks &amp; R Hanley coll., F.I.T. (<abbrev xmlns:xlink="http://www.w3.org/1999/xlink" xlink:title="Bruce D. Gill personal collection, Ontario, Canada (Bruce Gill)" id="ABBRID0ESTBG" xlink:type="simple">BDGC</abbrev>); <bold>Táchira</bold>: La Idea, Campamento Siberia, Pregonero. rainforest, [8°1'N], [71°46'W], 1200 m, 1♂, 10–31.vii.1989, S. &amp; J. Peck coll., flight interception trap (<abbrev xmlns:xlink="http://www.w3.org/1999/xlink" content-type="institution" xlink:title="Canadian Museum of Nature, Ottawa, Canada (François Génier)" id="ABBRID0EYTBG" xlink:type="simple">CMNC</abbrev>), San Cristóbal, [7°45'30.99"N], [72°12'20.62"W], 1200 m, 12♀, 7♂, 10–18.viii.1983, B Gill coll. (<abbrev xmlns:xlink="http://www.w3.org/1999/xlink" xlink:title="Bruce D. Gill personal collection, Ontario, Canada (Bruce Gill)" id="ABBRID0E4TBG" xlink:type="simple">BDGC</abbrev>), Via Chorro del Indio, San Cristóbal, [7°43'20"N], [72°11'31"W], 1♀, iv.1987, D. Havranek coll. (<abbrev xmlns:xlink="http://www.w3.org/1999/xlink" content-type="institution" xlink:title="Canadian Museum of Nature, Ottawa, Canada (François Génier)" id="ABBRID0EBUBG" xlink:type="simple">CMNC</abbrev>).</p></tp:treatment-sec><tp:treatment-sec sec-type="Diagnosis" id="SECID0EGUBG"><title>Diagnosis.</title><p>This species is very similar to <italic><tp:taxon-name><tp:taxon-name-part taxon-name-part-type="genus" reg="Deltochilum">D.</tp:taxon-name-part> <tp:taxon-name-part taxon-name-part-type="species" reg="parapseudoabdominale">parapseudoabdominale</tp:taxon-name-part></tp:taxon-name></italic> sp. nov., <italic><tp:taxon-name><tp:taxon-name-part taxon-name-part-type="genus" reg="Deltochilum">D.</tp:taxon-name-part> <tp:taxon-name-part taxon-name-part-type="species" reg="picachos">picachos</tp:taxon-name-part></tp:taxon-name></italic> sp. nov. and <italic><tp:taxon-name><tp:taxon-name-part taxon-name-part-type="genus" reg="Deltochilum">D.</tp:taxon-name-part> <tp:taxon-name-part taxon-name-part-type="species" reg="pauxi">pauxi</tp:taxon-name-part></tp:taxon-name></italic> sp. nov. by having the striae wide (Figs <xref ref-type="fig" rid="F10">10C</xref>, <xref ref-type="fig" rid="F12">12C</xref>, <xref ref-type="fig" rid="F14">14C</xref>, <xref ref-type="fig" rid="F16">16C</xref>), and the males with the first ventrite not elevated (Figs <xref ref-type="fig" rid="F10">10E</xref>, <xref ref-type="fig" rid="F12">12E</xref>, <xref ref-type="fig" rid="F14">14E</xref>, <xref ref-type="fig" rid="F16">16E</xref>) and the mesofemur not modified (Figs <xref ref-type="fig" rid="F11">11A</xref>, <xref ref-type="fig" rid="F13">13A</xref>, <xref ref-type="fig" rid="F15">15A</xref>, <xref ref-type="fig" rid="F17">17A</xref>). This species can be separated from <italic><tp:taxon-name><tp:taxon-name-part taxon-name-part-type="genus" reg="Deltochilum">D.</tp:taxon-name-part> <tp:taxon-name-part taxon-name-part-type="species" reg="parapseudoabdominale">parapseudoabdominale</tp:taxon-name-part></tp:taxon-name></italic> sp. nov. by the width of the male first ventrite: at the level of the third ventrite, the width of the first ventrite is narrower than the intermesocoxal distance in this species (Fig. <xref ref-type="fig" rid="F10">10E</xref>), whereas it is equal to the intermesocoxal distance in <italic><tp:taxon-name><tp:taxon-name-part taxon-name-part-type="genus" reg="Deltochilum">D.</tp:taxon-name-part> <tp:taxon-name-part taxon-name-part-type="species" reg="parapseudoabdominale">parapseudoabdominale</tp:taxon-name-part></tp:taxon-name></italic> sp. nov. (Fig. <xref ref-type="fig" rid="F12">12E</xref>). Additionally, they are separated by the punctures on the anterior part of the head: these punctures are slightly larger than the punctures of the head disc in <italic><tp:taxon-name><tp:taxon-name-part taxon-name-part-type="genus" reg="Deltochilum">D.</tp:taxon-name-part> <tp:taxon-name-part taxon-name-part-type="species" reg="parapseudoabdominale">parapseudoabdominale</tp:taxon-name-part></tp:taxon-name></italic> sp. nov. (Fig. <xref ref-type="fig" rid="F12">12A</xref>), but are nearly the same size in <italic><tp:taxon-name><tp:taxon-name-part taxon-name-part-type="genus" reg="Deltochilum">D.</tp:taxon-name-part> <tp:taxon-name-part taxon-name-part-type="species" reg="pseudoabdominale">pseudoabdominale</tp:taxon-name-part></tp:taxon-name></italic> sp. nov. (Fig. <xref ref-type="fig" rid="F10">10A</xref>).</p><fig id="F10" position="float" orientation="portrait"><object-id xmlns:xlink="http://www.w3.org/1999/xlink" content-type="doi" xlink:type="simple">10.3897/zookeys.1280.182114.figure10</object-id><object-id xmlns:xlink="http://www.w3.org/1999/xlink" content-type="arpha" xlink:type="simple">2663EA87-F401-5FB1-A560-DB49118120CD</object-id><label>Figure 10.</label><caption><p>Morphology of <italic><tp:taxon-name><tp:taxon-name-part taxon-name-part-type="genus" reg="Deltochilum">D.</tp:taxon-name-part> <tp:taxon-name-part taxon-name-part-type="species" reg="pseudoabdominale">pseudoabdominale</tp:taxon-name-part></tp:taxon-name></italic> sp. nov., holotype male. <bold>A</bold>. Head; <bold>B</bold>. Pronotum; <bold>C</bold>. Elytra; <bold>D</bold>. Metaventrite; <bold>E</bold>. Abdomen, ventrites, white lines showing the comparison of the width of the expansion of the ventrite I (on ventrite III) and the distance between the mesocoxae. Scale bars: 1 mm.</p></caption><graphic xmlns:xlink="http://www.w3.org/1999/xlink" xlink:href="zookeys-1280-171_article-182114__-g010.jpg" id="oo_1654220.jpg" position="float" orientation="portrait" xlink:type="simple"><uri content-type="original_file" xlink:type="simple">https://binary.pensoft.net/fig/1654220</uri></graphic></fig><fig id="F11" position="float" orientation="portrait"><object-id xmlns:xlink="http://www.w3.org/1999/xlink" content-type="doi" xlink:type="simple">10.3897/zookeys.1280.182114.figure11</object-id><object-id xmlns:xlink="http://www.w3.org/1999/xlink" content-type="arpha" xlink:type="simple">A8E98689-9B47-5D60-A9DE-FE0C9E4237CE</object-id><label>Figure 11.</label><caption><p>Morphology of <italic><tp:taxon-name><tp:taxon-name-part taxon-name-part-type="genus" reg="Deltochilum">D.</tp:taxon-name-part> <tp:taxon-name-part taxon-name-part-type="species" reg="pseudoabdominale">pseudoabdominale</tp:taxon-name-part></tp:taxon-name></italic> sp. nov., <bold>A–F</bold>. Holotype male, <bold>G</bold>. Paratype, medium-sized male <bold>A</bold>. Mesofemur; <bold>B</bold>. Metatibia, arrow showing the internal carina; <bold>C</bold>. Pygidium; <bold>D</bold>. Aedeagus, lateral view; <bold>E</bold>. Parameres, dorsal view; <bold>F</bold>. Endophallus; <bold>G</bold>. Metatibia, arrows showing the internal carina. Scale bars: 1 mm.</p></caption><graphic xmlns:xlink="http://www.w3.org/1999/xlink" xlink:href="zookeys-1280-171_article-182114__-g011.jpg" id="oo_1654221.jpg" position="float" orientation="portrait" xlink:type="simple"><uri content-type="original_file" xlink:type="simple">https://binary.pensoft.net/fig/1654221</uri></graphic></fig><fig id="F12" position="float" orientation="portrait"><object-id xmlns:xlink="http://www.w3.org/1999/xlink" content-type="doi" xlink:type="simple">10.3897/zookeys.1280.182114.figure12</object-id><object-id xmlns:xlink="http://www.w3.org/1999/xlink" content-type="arpha" xlink:type="simple">8C0DCCDD-86DE-57D9-B136-02C40B9ED5A8</object-id><label>Figure 12.</label><caption><p>Morphology of <italic><tp:taxon-name><tp:taxon-name-part taxon-name-part-type="genus" reg="Deltochilum">D.</tp:taxon-name-part> <tp:taxon-name-part taxon-name-part-type="species" reg="parapseudoabdominale">parapseudoabdominale</tp:taxon-name-part></tp:taxon-name></italic> sp. nov., holotype male. <bold>A</bold>. Head; <bold>B</bold>. Pronotum; <bold>C</bold>. Elytra; <bold>D</bold>. Metaventrite; <bold>E</bold>. Abdomen, ventrites, white lines showing the comparison of the width of the expansion of the ventrite I (on ventrite III) and the distance between the mesocoxae. Scale bars: 1 mm.</p></caption><graphic xmlns:xlink="http://www.w3.org/1999/xlink" xlink:href="zookeys-1280-171_article-182114__-g012.jpg" id="oo_1654222.jpg" position="float" orientation="portrait" xlink:type="simple"><uri content-type="original_file" xlink:type="simple">https://binary.pensoft.net/fig/1654222</uri></graphic></fig><fig id="F13" position="float" orientation="portrait"><object-id xmlns:xlink="http://www.w3.org/1999/xlink" content-type="doi" xlink:type="simple">10.3897/zookeys.1280.182114.figure13</object-id><object-id xmlns:xlink="http://www.w3.org/1999/xlink" content-type="arpha" xlink:type="simple">29656467-B0F5-53B0-A332-03A71F6F745B</object-id><label>Figure 13.</label><caption><p>Morphology of <italic><tp:taxon-name><tp:taxon-name-part taxon-name-part-type="genus" reg="Deltochilum">D.</tp:taxon-name-part> <tp:taxon-name-part taxon-name-part-type="species" reg="parapseudoabdominale">parapseudoabdominale</tp:taxon-name-part></tp:taxon-name></italic> sp. nov., holotype male. <bold>A</bold>. Mesofemur; <bold>B</bold>. Metatibia, arrow showing the internal carina; <bold>C</bold>. Pygidium; <bold>D</bold>. Aedeagus, lateral view; <bold>E</bold>. Parameres, dorsal view; <bold>F</bold>. Endophallus. Scale bars: 1 mm.</p></caption><graphic xmlns:xlink="http://www.w3.org/1999/xlink" xlink:href="zookeys-1280-171_article-182114__-g013.jpg" id="oo_1654223.jpg" position="float" orientation="portrait" xlink:type="simple"><uri content-type="original_file" xlink:type="simple">https://binary.pensoft.net/fig/1654223</uri></graphic></fig><fig id="F14" position="float" orientation="portrait"><object-id xmlns:xlink="http://www.w3.org/1999/xlink" content-type="doi" xlink:type="simple">10.3897/zookeys.1280.182114.figure14</object-id><object-id xmlns:xlink="http://www.w3.org/1999/xlink" content-type="arpha" xlink:type="simple">18E1FD8E-C09E-5281-AEE5-AD83501AEC3B</object-id><label>Figure 14.</label><caption><p>Morphology of <italic><tp:taxon-name><tp:taxon-name-part taxon-name-part-type="genus" reg="Deltochilum">D.</tp:taxon-name-part> <tp:taxon-name-part taxon-name-part-type="species" reg="picachos">picachos</tp:taxon-name-part></tp:taxon-name></italic> sp. nov., holotype male<bold>. A</bold>. Head; <bold>B</bold>. Pronotum; <bold>C</bold>. Elytra; <bold>D</bold>. Metaventrite; <bold>E</bold>. Abdomen, ventrites, white lines showing the comparison of the width of the expansion of the ventrite I (on ventrite III) and the distance between the mesocoxae. Scale bars: 1 mm.</p></caption><graphic xmlns:xlink="http://www.w3.org/1999/xlink" xlink:href="zookeys-1280-171_article-182114__-g014.jpg" id="oo_1654224.jpg" position="float" orientation="portrait" xlink:type="simple"><uri content-type="original_file" xlink:type="simple">https://binary.pensoft.net/fig/1654224</uri></graphic></fig><fig id="F15" position="float" orientation="portrait"><object-id xmlns:xlink="http://www.w3.org/1999/xlink" content-type="doi" xlink:type="simple">10.3897/zookeys.1280.182114.figure15</object-id><object-id xmlns:xlink="http://www.w3.org/1999/xlink" content-type="arpha" xlink:type="simple">A70664A4-96F9-5E29-A9DD-F8198BEF752B</object-id><label>Figure 15.</label><caption><p>Morphology of <italic><tp:taxon-name><tp:taxon-name-part taxon-name-part-type="genus" reg="Deltochilum">D.</tp:taxon-name-part> <tp:taxon-name-part taxon-name-part-type="species" reg="picachos">picachos</tp:taxon-name-part></tp:taxon-name></italic> sp. nov., holotype male. <bold>A</bold>. Mesofemur; <bold>B</bold>. Metatibia, arrow showing the internal carina; <bold>C</bold>. Pygidium; <bold>D</bold>. Aedeagus, lateral view; <bold>E</bold>. Parameres, dorsal view; <bold>F</bold>. Endophallus. Scale bars: 1 mm.</p></caption><graphic xmlns:xlink="http://www.w3.org/1999/xlink" xlink:href="zookeys-1280-171_article-182114__-g015.jpg" id="oo_1654225.jpg" position="float" orientation="portrait" xlink:type="simple"><uri content-type="original_file" xlink:type="simple">https://binary.pensoft.net/fig/1654225</uri></graphic></fig><fig id="F16" position="float" orientation="portrait"><object-id xmlns:xlink="http://www.w3.org/1999/xlink" content-type="doi" xlink:type="simple">10.3897/zookeys.1280.182114.figure16</object-id><object-id xmlns:xlink="http://www.w3.org/1999/xlink" content-type="arpha" xlink:type="simple">477F8A6D-B179-56D4-AA2D-35F6BED221A0</object-id><label>Figure 16.</label><caption><p>Morphology of <italic><tp:taxon-name><tp:taxon-name-part taxon-name-part-type="genus" reg="Deltochilum">D.</tp:taxon-name-part> <tp:taxon-name-part taxon-name-part-type="species" reg="pauxi">pauxi</tp:taxon-name-part></tp:taxon-name></italic> sp. nov., holotype male. <bold>A</bold>. Head; <bold>B</bold>. Pronotum; <bold>C</bold>. Elytra; <bold>D</bold>. Metaventrite; <bold>E</bold>. Abdomen, ventrites. Scale bars: 1 mm.</p></caption><graphic xmlns:xlink="http://www.w3.org/1999/xlink" xlink:href="zookeys-1280-171_article-182114__-g016.jpg" id="oo_1654227.jpg" position="float" orientation="portrait" xlink:type="simple"><uri content-type="original_file" xlink:type="simple">https://binary.pensoft.net/fig/1654227</uri></graphic></fig><fig id="F17" position="float" orientation="portrait"><object-id xmlns:xlink="http://www.w3.org/1999/xlink" content-type="doi" xlink:type="simple">10.3897/zookeys.1280.182114.figure17</object-id><object-id xmlns:xlink="http://www.w3.org/1999/xlink" content-type="arpha" xlink:type="simple">FA38A31F-2A0D-540C-B68D-1CBB535F0712</object-id><label>Figure 17.</label><caption><p>Morphology of <italic><tp:taxon-name><tp:taxon-name-part taxon-name-part-type="genus" reg="Deltochilum">D.</tp:taxon-name-part> <tp:taxon-name-part taxon-name-part-type="species" reg="pauxi">pauxi</tp:taxon-name-part></tp:taxon-name></italic> sp. nov., <bold>A–F</bold>. Holotype male, <bold>G–H</bold>. Paratype, major male. <bold>A</bold>. Mesofemur; <bold>B</bold>. Metatibia, arrow showing the internal carina; <bold>C</bold>. Pygidium; <bold>D</bold>. Aedeagus, lateral view; <bold>E</bold>. Parameres, dorsal view; <bold>F</bold>. Endophallus; <bold>G</bold>. Pronotum, arrow showing the medial angle; <bold>H</bold>. Apex of the metatibia, Scale bars: 1 mm.</p></caption><graphic xmlns:xlink="http://www.w3.org/1999/xlink" xlink:href="zookeys-1280-171_article-182114__-g017.jpg" id="oo_1654228.jpg" position="float" orientation="portrait" xlink:type="simple"><uri content-type="original_file" xlink:type="simple">https://binary.pensoft.net/fig/1654228</uri></graphic></fig><p>From <italic><tp:taxon-name><tp:taxon-name-part taxon-name-part-type="genus" reg="Deltochilum">D.</tp:taxon-name-part> <tp:taxon-name-part taxon-name-part-type="species" reg="pauxi">pauxi</tp:taxon-name-part></tp:taxon-name></italic> sp. nov., this species can be distinguished by the medial angle of the pronotum, which is rounded in <italic><tp:taxon-name><tp:taxon-name-part taxon-name-part-type="genus" reg="Deltochilum">D.</tp:taxon-name-part> <tp:taxon-name-part taxon-name-part-type="species" reg="pseudoabdominale">pseudoabdominale</tp:taxon-name-part></tp:taxon-name></italic> sp. nov. (Fig. <xref ref-type="fig" rid="F10">10B</xref>) and salient in <italic><tp:taxon-name><tp:taxon-name-part taxon-name-part-type="genus" reg="Deltochilum">D.</tp:taxon-name-part> <tp:taxon-name-part taxon-name-part-type="species" reg="pauxi">pauxi</tp:taxon-name-part></tp:taxon-name></italic> sp. nov. (Fig. <xref ref-type="fig" rid="F17">17G</xref>). Furthermore, this species can be separated from <italic><tp:taxon-name><tp:taxon-name-part taxon-name-part-type="genus" reg="Deltochilum">D.</tp:taxon-name-part> <tp:taxon-name-part taxon-name-part-type="species" reg="picachos">picachos</tp:taxon-name-part></tp:taxon-name></italic> sp. nov. by the apical tubercles of the elytra: tubercles on interstriae III, V, and VII in <italic><tp:taxon-name><tp:taxon-name-part taxon-name-part-type="genus" reg="Deltochilum">D.</tp:taxon-name-part> <tp:taxon-name-part taxon-name-part-type="species" reg="pseudoabdominale">pseudoabdominale</tp:taxon-name-part></tp:taxon-name></italic> sp. nov. (Fig. <xref ref-type="fig" rid="F11">11C</xref>), whereas are present on interstriae III–VII in <italic><tp:taxon-name><tp:taxon-name-part taxon-name-part-type="genus" reg="Deltochilum">D.</tp:taxon-name-part> <tp:taxon-name-part taxon-name-part-type="species" reg="picachos">picachos</tp:taxon-name-part></tp:taxon-name></italic> sp. nov. (Fig. <xref ref-type="fig" rid="F15">15C</xref>).</p></tp:treatment-sec><tp:treatment-sec sec-type="Description" id="SECID0EMDAI"><title>Description.</title><p>Minor male. Size 10.30 mm. <bold><italic>Color</italic></bold>. Dark brown dorsally. Dark blue ventrally. <bold><italic>Head</italic></bold> (Fig. <xref ref-type="fig" rid="F10">10A</xref>). Interocular distance 8× the width of one eye. Punctures on frons separated by one or less than one diameter of each puncture and slightly larger in size than discal punctures. Disc punctures separated by more than one diameter of each puncture. Punctures from disc towards anterior area successively of almost with the same size. Genal punctures subequal in size and density to the discal punctures. <bold><italic>Pronotum</italic></bold> (Fig. <xref ref-type="fig" rid="F10">10B</xref>). Margin between anterior and medial-lateral angle almost straight. Medial angle of pronotum rounded. Margin between medial-lateral angle and posterior-lateral angle subsinuate. Disc punctures half size to anterior-lateral ones and separated by more than one diameter of each puncture. Basal punctures smaller than anterior-lateral ones and separated by approximately two diameters of each puncture. <bold><italic>Hypomera</italic></bold>. With ocellated and setigerous punctures on the anterior part (as Fig. <xref ref-type="fig" rid="F3">3B</xref>, white arrow). Most of punctures incompletely closed posteriorly and without setae. Anterior punctures denser and larger than posterior ones. <bold><italic>Elytra</italic></bold> (Fig. <xref ref-type="fig" rid="F10">10C</xref>). Carina of the ninth interstria almost reaching middle of elytral length. Elytral apex on interstriae III, V–VII with tubercles. Striae I–VII conspicuous. Width of third stria on disc ~1/24 of the distance between striae II and III. Strial punctures ~2× wider than the stria. First stria slightly wider and deeper than second stria. Stria VIII almost inconspicuous apically and laterally and reaching carina of the ninth interstria. Punctures on interstriae approximately separated by two diameters and the same size or slightly larger than strial punctures. Punctures of the third interstria on disc occupying ~1/12 of the distance between striae II and III. Interstriae with shiny points mixed with the punctures. Points smaller than interstrial punctures, almost half the size. <bold><italic>Metaventrite</italic></bold> (Fig. <xref ref-type="fig" rid="F10">10D</xref>). Disc shallowly excavated, occupying the metaventral basal third. Anterolateral areas of metaventral process with punctures completely closed and separated by less than one diameter of each puncture. Anterocentral area of metaventral process with few and small punctures, subequal in size to the discal punctures. Punctures on the lateral lobules closed and variable in density, dispersed towards the metaventral disc. <bold><italic>Legs</italic></bold> (Fig. <xref ref-type="fig" rid="F11">11A, B</xref>). Protibia regularly broadens toward the apex. Profemora with punctures separated by less than one diameter of each puncture. Mesofemur with punctures separated by 2× the diameter of each puncture. Mesofemur unarmed on the posterior edge. Metafemur regularly broadens toward the apex. Metafemur with punctures separated by 2× the diameter of each puncture. Internal margin of metatibia with a small carina on the basal third. Metatibial spur insertion not elongated. Metatibial spur clearly distinct from the metatibia. <bold><italic>Abdomen</italic></bold> (Fig. <xref ref-type="fig" rid="F10">10E</xref>). Ventrite I expanded posteriorly, expansion reaching the fifth ventrite; on ventrite III, the expansion narrower than the distance between mesocoxae. Basal part of the ventrite I, between the metacoxae not modified. <bold><italic>Pygidium</italic></bold> (Fig. <xref ref-type="fig" rid="F11">11C</xref>). Pygidial punctures variable in size and density. Punctures separated by one or less than the diameter of each puncture on the disc, more disperse towards the apex. Discal punctures, on the center of the pygidium, medium, each puncture occupying ~1/35 of the distance between the lateral pygidial margins. <bold><italic>Genitalia</italic></bold> (Fig. <xref ref-type="fig" rid="F11">11D–F</xref>). Paramera smaller than the phallobase. Apex of paramera with a denticle in lateral view. Medial area of endophallus with one endophallite.</p></tp:treatment-sec><tp:treatment-sec sec-type="Variation" id="SECID0EUFAI"><title>Variation.</title><p>The female exhibits the differences described here under the sexual dimorphism section of the redescription of the species group. Medium-sized male: the metatibial basal carina is stronger. This carina is significantly reduced in the middle of the metatibial length; following this reduction, the carina rises again (giving the appearance of having two carinae) (Fig. <xref ref-type="fig" rid="F11">11G</xref>). Metafemur strongly broadened towards the apex. Metaspur articulate. Major males: the metatibial basal carina stronger. This carina is significantly reduced in the middle of the metatibial length; following this reduction, the carina rises again (giving the appearance of having two carinae). Metafemur strongly broadened toward the apex. Metaspur fused (Fig. <xref ref-type="fig" rid="F1">1B</xref>).</p></tp:treatment-sec><tp:treatment-sec sec-type="Etymology" id="SECID0ECGAI"><title>Etymology.</title><p>The name, <italic>pseudoabdominale</italic>, is an adjective derived from the Greek prefix <italic>pseudēs</italic>-, meaning false or resembling, and <italic>abdominale</italic>. This name is given in reference to the sympatry of this new species with <italic><tp:taxon-name><tp:taxon-name-part taxon-name-part-type="genus" reg="Deltochilum">Deltochilum</tp:taxon-name-part> <tp:taxon-name-part taxon-name-part-type="species" reg="abdominale">abdominale</tp:taxon-name-part></tp:taxon-name></italic>.</p></tp:treatment-sec><tp:treatment-sec sec-type="Known distribution" id="SECID0EZGAI"><title>Known distribution</title><p><bold>(Fig. <xref ref-type="fig" rid="F7">7B</xref> blue circles)</bold>. Type locality: Venezuela: Mérida: ULA Biological Reserve, La Carbonerra [Carbonera?], 20 km SE Azulita. <italic>Podocarpus</italic> forest, [8°39'23"N], [71°24'33"W], 2300 m. This species in known from Colombia, Arauca, Norte de Santander and Venezuela, Lara, Mérida y Táchira.</p></tp:treatment-sec><tp:treatment-sec sec-type="Remarks" id="SECID0EIHAI"><title>Remarks.</title><p>This species has been collected in forest, conserved secondary forest, rainforest, and in <italic>Podocarpus</italic> forest. This species is one of the members of the <tp:taxon-name><tp:taxon-name-part taxon-name-part-type="genus" reg="Deltochilum"/><tp:taxon-name-part taxon-name-part-type="species" reg="plebejum">plebejum</tp:taxon-name-part></tp:taxon-name> species group that is widely distributed alongside <italic><tp:taxon-name><tp:taxon-name-part taxon-name-part-type="genus" reg="Deltochilum">D.</tp:taxon-name-part> <tp:taxon-name-part taxon-name-part-type="species" reg="abdominale">abdominale</tp:taxon-name-part></tp:taxon-name></italic>. These two species are found in sympatry. <italic><tp:taxon-name><tp:taxon-name-part taxon-name-part-type="genus" reg="Deltochilum">Deltochilum</tp:taxon-name-part> <tp:taxon-name-part taxon-name-part-type="species" reg="pseudoabdominale">pseudoabdominale</tp:taxon-name-part></tp:taxon-name></italic> sp. nov. appears to have a more restricted altitudinal range (from 1,000 to probably 1,400 m) than <italic><tp:taxon-name><tp:taxon-name-part taxon-name-part-type="genus" reg="Deltochilum">D.</tp:taxon-name-part> <tp:taxon-name-part taxon-name-part-type="species" reg="abdominale">abdominale</tp:taxon-name-part></tp:taxon-name></italic>.</p></tp:treatment-sec><tp:treatment-sec><!--Section generated to contain objects referenced in tp:taxon-treatment.--><fig id="F1" position="float" orientation="portrait"><object-id xmlns:xlink="http://www.w3.org/1999/xlink" content-type="doi" xlink:type="simple">10.3897/zookeys.1280.182114.figure1</object-id><object-id xmlns:xlink="http://www.w3.org/1999/xlink" content-type="arpha" xlink:type="simple">FEDE6BA1-8C97-5D6C-B9FA-0AF52B84BC1C</object-id><label>Figure 1.</label><caption><p>Metatibial apex of the three “sizes” of males of the <tp:taxon-name><tp:taxon-name-part taxon-name-part-type="genus" reg="Deltochilum"/><tp:taxon-name-part taxon-name-part-type="species" reg="plebejum">plebejum</tp:taxon-name-part></tp:taxon-name> species group. <bold>A</bold>. Major male, paratype of <italic><tp:taxon-name><tp:taxon-name-part taxon-name-part-type="genus" reg="Deltochilum">Deltochilum</tp:taxon-name-part> <tp:taxon-name-part taxon-name-part-type="species" reg="ventripuncturatus">ventripuncturatus</tp:taxon-name-part></tp:taxon-name></italic> sp. nov.; <bold>B</bold>. Major male, paratype of <italic><tp:taxon-name><tp:taxon-name-part taxon-name-part-type="genus" reg="Deltochilum">D.</tp:taxon-name-part> <tp:taxon-name-part taxon-name-part-type="species" reg="pseudoabdominale">pseudoabdominale</tp:taxon-name-part></tp:taxon-name></italic> sp. nov.; <bold>C</bold>. Medium-sized male, holotype of <italic><tp:taxon-name><tp:taxon-name-part taxon-name-part-type="genus" reg="Deltochilum">D.</tp:taxon-name-part> <tp:taxon-name-part taxon-name-part-type="species" reg="pauxi">pauxi</tp:taxon-name-part></tp:taxon-name></italic> sp. nov.; <bold>D</bold>. Minor male, paratype of <italic><tp:taxon-name><tp:taxon-name-part taxon-name-part-type="genus" reg="Deltochilum">D.</tp:taxon-name-part> <tp:taxon-name-part taxon-name-part-type="species" reg="picachos">picachos</tp:taxon-name-part></tp:taxon-name></italic> sp. nov. Scale bars: 1 mm.</p></caption><graphic xmlns:xlink="http://www.w3.org/1999/xlink" xlink:href="zookeys-1280-171_article-182114__-g001.jpg" id="oo_1654211.jpg" position="float" orientation="portrait" xlink:type="simple"><uri content-type="original_file" xlink:type="simple">https://binary.pensoft.net/fig/1654211</uri></graphic></fig><fig id="F4" position="float" orientation="portrait"><object-id xmlns:xlink="http://www.w3.org/1999/xlink" content-type="doi" xlink:type="simple">10.3897/zookeys.1280.182114.figure4</object-id><object-id xmlns:xlink="http://www.w3.org/1999/xlink" content-type="arpha" xlink:type="simple">CA297EF0-3A7B-5898-97A8-AA89A8B70210</object-id><label>Figure 4.</label><caption><p>Dorsal habitus of the species of the <tp:taxon-name><tp:taxon-name-part taxon-name-part-type="genus" reg="Deltochilum"/><tp:taxon-name-part taxon-name-part-type="species" reg="plebejum">plebejum</tp:taxon-name-part></tp:taxon-name> species group. <bold>A–K</bold>. Males, <bold>L</bold>. Female. <bold>A</bold>. <italic><tp:taxon-name><tp:taxon-name-part taxon-name-part-type="genus" reg="Deltochilum">Deltochilum</tp:taxon-name-part> <tp:taxon-name-part taxon-name-part-type="species" reg="abdominale">abdominale</tp:taxon-name-part></tp:taxon-name></italic> Martínez, 1947; <bold>B</bold>. Holotype of <italic><tp:taxon-name><tp:taxon-name-part taxon-name-part-type="genus" reg="Deltochilum">D.</tp:taxon-name-part> <tp:taxon-name-part taxon-name-part-type="species" reg="tyba">tyba</tp:taxon-name-part></tp:taxon-name></italic> sp. nov.; <bold>C</bold>. Paratype of <italic><tp:taxon-name><tp:taxon-name-part taxon-name-part-type="genus" reg="Deltochilum">D.</tp:taxon-name-part> <tp:taxon-name-part taxon-name-part-type="species" reg="tyba">tyba</tp:taxon-name-part></tp:taxon-name></italic> sp. nov.; <bold>D</bold>. Holotype of <italic><tp:taxon-name><tp:taxon-name-part taxon-name-part-type="genus" reg="Deltochilum">D.</tp:taxon-name-part> <tp:taxon-name-part taxon-name-part-type="species" reg="pseudoabdominale">pseudoabdominale</tp:taxon-name-part></tp:taxon-name></italic> sp. nov.; <bold>E</bold>. Holotype of <italic><tp:taxon-name><tp:taxon-name-part taxon-name-part-type="genus" reg="Deltochilum">D.</tp:taxon-name-part> <tp:taxon-name-part taxon-name-part-type="species" reg="parapseudoabdominale">parapseudoabdominale</tp:taxon-name-part></tp:taxon-name></italic> sp. nov.; <bold>F</bold>. Holotype of <italic><tp:taxon-name><tp:taxon-name-part taxon-name-part-type="genus" reg="Deltochilum">D.</tp:taxon-name-part> <tp:taxon-name-part taxon-name-part-type="species" reg="picachos">picachos</tp:taxon-name-part></tp:taxon-name></italic> sp. nov.; <bold>G</bold>. Holotype of <italic><tp:taxon-name><tp:taxon-name-part taxon-name-part-type="genus" reg="Deltochilum">D.</tp:taxon-name-part> <tp:taxon-name-part taxon-name-part-type="species" reg="pauxi">pauxi</tp:taxon-name-part></tp:taxon-name></italic> sp. nov.; <bold>H</bold>. Holotype of <italic><tp:taxon-name><tp:taxon-name-part taxon-name-part-type="genus" reg="Deltochilum">D.</tp:taxon-name-part> <tp:taxon-name-part taxon-name-part-type="species" reg="altiventris">altiventris</tp:taxon-name-part></tp:taxon-name></italic> sp. nov.; <bold>I</bold>. Holotype of <italic><tp:taxon-name><tp:taxon-name-part taxon-name-part-type="genus" reg="Deltochilum">D.</tp:taxon-name-part> <tp:taxon-name-part taxon-name-part-type="species" reg="ventripuncturatus">ventripuncturatus</tp:taxon-name-part></tp:taxon-name></italic> sp. nov.; <bold>J</bold>. Holotype of <italic><tp:taxon-name><tp:taxon-name-part taxon-name-part-type="genus" reg="Deltochilum">D.</tp:taxon-name-part> <tp:taxon-name-part taxon-name-part-type="species" reg="nobile">nobile</tp:taxon-name-part></tp:taxon-name></italic> sp. nov.; <bold>K</bold>. Lectotype of <italic><tp:taxon-name><tp:taxon-name-part taxon-name-part-type="genus" reg="Deltochilum">D.</tp:taxon-name-part> <tp:taxon-name-part taxon-name-part-type="species" reg="plebejum">plebejum</tp:taxon-name-part></tp:taxon-name></italic> Balthasar, 1939; <bold>L</bold>. Paralectotype of <italic><tp:taxon-name><tp:taxon-name-part taxon-name-part-type="genus" reg="Deltochilum">D.</tp:taxon-name-part> <tp:taxon-name-part taxon-name-part-type="species" reg="plebejum">plebejum</tp:taxon-name-part></tp:taxon-name></italic>. Scale bars: 1 mm.</p></caption><graphic xmlns:xlink="http://www.w3.org/1999/xlink" xlink:href="zookeys-1280-171_article-182114__-g004.jpg" id="oo_1654214.jpg" position="float" orientation="portrait" xlink:type="simple"><uri content-type="original_file" xlink:type="simple">https://binary.pensoft.net/fig/1654214</uri></graphic></fig><fig id="F7" position="float" orientation="portrait"><object-id xmlns:xlink="http://www.w3.org/1999/xlink" content-type="doi" xlink:type="simple">10.3897/zookeys.1280.182114.figure7</object-id><object-id xmlns:xlink="http://www.w3.org/1999/xlink" content-type="arpha" xlink:type="simple">03E338FA-EA8A-543F-BB6E-80BCCD8AE730</object-id><label>Figure 7.</label><caption><p>Known distribution of the species of the <tp:taxon-name><tp:taxon-name-part taxon-name-part-type="genus" reg="Deltochilum"/><tp:taxon-name-part taxon-name-part-type="species" reg="plebejum">plebejum</tp:taxon-name-part></tp:taxon-name> species group. <bold>A</bold>. <italic><tp:taxon-name><tp:taxon-name-part taxon-name-part-type="genus" reg="Deltochilum">Deltochilum</tp:taxon-name-part> <tp:taxon-name-part taxon-name-part-type="species" reg="abdominale">abdominale</tp:taxon-name-part></tp:taxon-name></italic> Martínez, 1947, <italic><tp:taxon-name><tp:taxon-name-part taxon-name-part-type="genus" reg="Deltochilum">D.</tp:taxon-name-part> <tp:taxon-name-part taxon-name-part-type="species" reg="plebejum">plebejum</tp:taxon-name-part></tp:taxon-name></italic> Balthasar, 1939, <italic><tp:taxon-name><tp:taxon-name-part taxon-name-part-type="genus" reg="Deltochilum">D.</tp:taxon-name-part> <tp:taxon-name-part taxon-name-part-type="species" reg="nobile">nobile</tp:taxon-name-part></tp:taxon-name></italic> sp. nov., <italic><tp:taxon-name><tp:taxon-name-part taxon-name-part-type="genus" reg="Deltochilum">D.</tp:taxon-name-part> <tp:taxon-name-part taxon-name-part-type="species" reg="ventripuncturatus">ventripuncturatus</tp:taxon-name-part></tp:taxon-name></italic> sp. nov., <italic><tp:taxon-name><tp:taxon-name-part taxon-name-part-type="genus" reg="Deltochilum">D.</tp:taxon-name-part> <tp:taxon-name-part taxon-name-part-type="species" reg="altiventris">altiventris</tp:taxon-name-part></tp:taxon-name></italic> sp. nov. and <italic><tp:taxon-name><tp:taxon-name-part taxon-name-part-type="genus" reg="Deltochilum">D.</tp:taxon-name-part> <tp:taxon-name-part taxon-name-part-type="species" reg="tyba">tyba</tp:taxon-name-part></tp:taxon-name></italic> sp. nov.; <bold>B</bold>. <italic><tp:taxon-name><tp:taxon-name-part taxon-name-part-type="genus" reg="Deltochilum">Deltochilum</tp:taxon-name-part> <tp:taxon-name-part taxon-name-part-type="species" reg="parapseudoabdominale">parapseudoabdominale</tp:taxon-name-part></tp:taxon-name></italic> sp. nov., <italic><tp:taxon-name><tp:taxon-name-part taxon-name-part-type="genus" reg="Deltochilum">D.</tp:taxon-name-part> <tp:taxon-name-part taxon-name-part-type="species" reg="pseudoabdominale">pseudoabdominale</tp:taxon-name-part></tp:taxon-name></italic> sp. nov., <italic><tp:taxon-name><tp:taxon-name-part taxon-name-part-type="genus" reg="Deltochilum">D.</tp:taxon-name-part> <tp:taxon-name-part taxon-name-part-type="species" reg="pauxi">pauxi</tp:taxon-name-part></tp:taxon-name></italic> sp. nov., <italic><tp:taxon-name><tp:taxon-name-part taxon-name-part-type="genus" reg="Deltochilum">D.</tp:taxon-name-part> <tp:taxon-name-part taxon-name-part-type="species" reg="picachos">picachos</tp:taxon-name-part></tp:taxon-name></italic> sp. nov. Question mark “?” indicates the unspecified locality (Maracaibo Basin) of <italic><tp:taxon-name><tp:taxon-name-part taxon-name-part-type="genus" reg="Deltochilum">D.</tp:taxon-name-part> <tp:taxon-name-part taxon-name-part-type="species" reg="plebejum">plebejum</tp:taxon-name-part></tp:taxon-name></italic> Balthasar, 1939.</p></caption><graphic xmlns:xlink="http://www.w3.org/1999/xlink" xlink:href="zookeys-1280-171_article-182114__-g007.jpg" id="oo_1654217.jpg" position="float" orientation="portrait" xlink:type="simple"><uri content-type="original_file" xlink:type="simple">https://binary.pensoft.net/fig/1654217</uri></graphic></fig><fig id="F3" position="float" orientation="portrait"><object-id xmlns:xlink="http://www.w3.org/1999/xlink" content-type="doi" xlink:type="simple">10.3897/zookeys.1280.182114.figure3</object-id><object-id xmlns:xlink="http://www.w3.org/1999/xlink" content-type="arpha" xlink:type="simple">FD9CE12E-531E-5F99-B419-78E2ADA9B244</object-id><label>Figure 3.</label><caption><p>General morphology of the species of the <tp:taxon-name><tp:taxon-name-part taxon-name-part-type="genus" reg="Deltochilum"/><tp:taxon-name-part taxon-name-part-type="species" reg="plebejum">plebejum</tp:taxon-name-part></tp:taxon-name> species group. Circles showing the punctures of the anterolateral (white and black circles) and anterocentral (red circle) areas of the metaventral process. Green circle showing the punctures of the lateral lobes of metaventrite. <bold>A</bold>. Hypomera, paratype of <italic><tp:taxon-name><tp:taxon-name-part taxon-name-part-type="genus" reg="Deltochilum">Deltochilum</tp:taxon-name-part> <tp:taxon-name-part taxon-name-part-type="species" reg="altiventris">altiventris</tp:taxon-name-part></tp:taxon-name></italic> sp. nov., arrows showing the incomplete closed anterior (white arrow) and posterior (green arrow) punctures; <bold>B</bold>. Hypomera, <italic><tp:taxon-name><tp:taxon-name-part taxon-name-part-type="genus" reg="Deltochilum">D.</tp:taxon-name-part> <tp:taxon-name-part taxon-name-part-type="species" reg="abdominale">abdominale</tp:taxon-name-part></tp:taxon-name></italic> Martínez, 1947, white arrow showing the complete closed anterior punctures and the green arrow showing the incomplete closed posterior punctures; <bold>C</bold>. Metaventrite, paratype of <italic><tp:taxon-name><tp:taxon-name-part taxon-name-part-type="genus" reg="Deltochilum">D.</tp:taxon-name-part> <tp:taxon-name-part taxon-name-part-type="species" reg="altiventris">altiventris</tp:taxon-name-part></tp:taxon-name></italic> sp. nov.; <bold>D</bold>. Anterior part of the metaventral process, holotype of <italic><tp:taxon-name><tp:taxon-name-part taxon-name-part-type="genus" reg="Deltochilum">D.</tp:taxon-name-part> <tp:taxon-name-part taxon-name-part-type="species" reg="picachos">picachos</tp:taxon-name-part></tp:taxon-name></italic> sp. nov.; <bold>E</bold>. Anterior part of the metaventral process, holotype of <italic><tp:taxon-name><tp:taxon-name-part taxon-name-part-type="genus" reg="Deltochilum">D.</tp:taxon-name-part> <tp:taxon-name-part taxon-name-part-type="species" reg="pauxi">pauxi</tp:taxon-name-part></tp:taxon-name></italic> sp. nov.; <bold>F</bold>. Male ventral view, paratype of <italic><tp:taxon-name><tp:taxon-name-part taxon-name-part-type="genus" reg="Deltochilum">D.</tp:taxon-name-part> <tp:taxon-name-part taxon-name-part-type="species" reg="parapseudoabdominale">parapseudoabdominale</tp:taxon-name-part></tp:taxon-name></italic> sp. nov.; <bold>G</bold>. Female ventral view, <italic><tp:taxon-name><tp:taxon-name-part taxon-name-part-type="genus" reg="Deltochilum">D.</tp:taxon-name-part> <tp:taxon-name-part taxon-name-part-type="species" reg="abdominale">abdominale</tp:taxon-name-part></tp:taxon-name></italic> Martínez, 1947; <bold>H</bold>. Male protibia, paratype of <italic><tp:taxon-name><tp:taxon-name-part taxon-name-part-type="genus" reg="Deltochilum">D.</tp:taxon-name-part> <tp:taxon-name-part taxon-name-part-type="species" reg="altiventris">altiventris</tp:taxon-name-part></tp:taxon-name></italic> sp. nov., white arrow showing the strongly broadening toward the apex; <bold>I</bold>. Male protibia, holotype of <italic><tp:taxon-name><tp:taxon-name-part taxon-name-part-type="genus" reg="Deltochilum">D.</tp:taxon-name-part> <tp:taxon-name-part taxon-name-part-type="species" reg="pauxi">pauxi</tp:taxon-name-part></tp:taxon-name></italic> sp. nov. Scale bars: 1 mm.</p></caption><graphic xmlns:xlink="http://www.w3.org/1999/xlink" xlink:href="zookeys-1280-171_article-182114__-g003.jpg" id="oo_1654213.jpg" position="float" orientation="portrait" xlink:type="simple"><uri content-type="original_file" xlink:type="simple">https://binary.pensoft.net/fig/1654213</uri></graphic></fig></tp:treatment-sec></tp:taxon-treatment>
