# Supplementary material for: Eight new species of Deltochilum Eschscholtz, 1822 (subgenus D. Deltohyboma Lane, 1946) from the Eastern Cordillera of Colombia and Venezuelan Andes (Coleoptera, Scarabaeinae, plebejum species group)
Source: Zookeys. 2026 May 22;1280:171–229. doi: 10.3897/zookeys.1280.182114 (PMC13221663; doi:10.3897/zookeys.1280.182114)
Supplement: XML Treatment for Deltochilum picachos [file zookeys.1280.182114-treatment5.xml]

<!DOCTYPE tp:taxon-treatment
  PUBLIC "-//TaxonX//DTD Taxonomic Treatment Publishing DTD v0 20100105//EN" "tax-treatment-NSO.dtd">
<tp:taxon-treatment xmlns:tp="http://www.plazi.org/taxpub"><tp:treatment-meta><kwd-group><label>Taxon classification</label><kwd>
                <named-content content-type="kingdom">Animalia</named-content>
              </kwd><kwd>
                <named-content content-type="order">Coleoptera</named-content>
              </kwd><kwd>
                <named-content content-type="family">Scarabaeidae</named-content>
              </kwd></kwd-group><mixed-citation publication-type="journal"><person-group><name><surname>González-Alvarado</surname><given-names>Arturo</given-names></name><name><surname>Neita</surname><given-names>Jhon Cesar</given-names></name></person-group><article-title>Eight new species of <italic><tp:taxon-name><tp:taxon-name-part taxon-name-part-type="genus" reg="Deltochilum">Deltochilum</tp:taxon-name-part></tp:taxon-name></italic> Eschscholtz, 1822 (subgenus <italic><tp:taxon-name><tp:taxon-name-part taxon-name-part-type="genus" reg="Deltochilum">D.</tp:taxon-name-part> <tp:taxon-name-part taxon-name-part-type="subgenus" reg="Deltohyboma">Deltohyboma</tp:taxon-name-part></tp:taxon-name></italic> Lane, 1946) from the Eastern Cordillera of Colombia and Venezuelan Andes (<tp:taxon-name><tp:taxon-name-part taxon-name-part-type="order" reg="Coleoptera">Coleoptera</tp:taxon-name-part></tp:taxon-name>, <tp:taxon-name><tp:taxon-name-part taxon-name-part-type="subfamily" reg="Scarabaeinae">Scarabaeinae</tp:taxon-name-part></tp:taxon-name>, <italic><tp:taxon-name><tp:taxon-name-part taxon-name-part-type="genus" reg="Deltochilum"/><tp:taxon-name-part taxon-name-part-type="species" reg="plebejum">plebejum</tp:taxon-name-part></tp:taxon-name></italic> species group)</article-title><source>Zookeys</source><day>22</day><month>05</month><year>2026</year><volume>1280</volume><fpage>171</fpage><lpage>229</lpage><pub-id pub-id-type="doi">10.3897/zookeys.1280.182114</pub-id></mixed-citation></tp:treatment-meta><tp:nomenclature><tp:taxon-name><object-id xmlns:xlink="http://www.w3.org/1999/xlink" content-type="arpha" xlink:type="simple">2C2A6A7F-C088-5663-8215-75EED5B6A1D6</object-id>
              <tp:taxon-name-part taxon-name-part-type="genus" reg="Deltochilum">Deltochilum</tp:taxon-name-part>
              <tp:taxon-name-part taxon-name-part-type="species" reg="picachos">picachos</tp:taxon-name-part>
              <object-id xmlns:xlink="http://www.w3.org/1999/xlink" content-type="zoobank" xlink:type="simple">https://zoobank.org/F3C3BB2F-B0A8-4610-9D84-9625B9DD9C6E</object-id>
            </tp:taxon-name><tp:taxon-status xmlns:xlink="http://www.w3.org/1999/xlink" xlink:type="simple">sp. nov.</tp:taxon-status><xref ref-type="fig" rid="F1">Figs 1D</xref><xref ref-type="fig" rid="F3">, 3D</xref><xref ref-type="fig" rid="F4">, 4F</xref><xref ref-type="fig" rid="F7">, 7B (purple squares), 14, 15</xref></tp:nomenclature><tp:treatment-sec sec-type="Type material" id="SECID0EVZAI"><title>Type material.</title><p><bold><italic>Holotype</italic></bold>: ♂, <bold>Colombia: Caquetá</bold>: San Vicente del Caguán, Alto del río Pato, Fca. Andalucía. PNN Los Picachos, <named-content xmlns:xlink="http://www.w3.org/1999/xlink" content-type="dwc:verbatimCoordinates" xlink:type="simple"><named-content content-type="geo-json" specific-use="{&#34;type&#34;:&#34;Point&#34;,&#34;coordinates&#34;:[-74.883333,2.733333]}" id="NCID0EF1AI" xlink:type="simple">02°44'N, 74°53'W</named-content></named-content>, 1560 m, 1997.ix.23, Escobar F., T. Exc. H. 14 (<abbrev xmlns:xlink="http://www.w3.org/1999/xlink" xlink:title="Colección Entomológica del Instituto de Investigación de Recursos Biológicos Alexander von Humboldt, Villa de Leyva, Colombia (Jhon César Neita)" id="ABBRID0EK1AI" xlink:type="simple">IAvH</abbrev>) [<abbrev xmlns:xlink="http://www.w3.org/1999/xlink" xlink:title="Colección Entomológica del Instituto de Investigación de Recursos Biológicos Alexander von Humboldt, Villa de Leyva, Colombia (Jhon César Neita)" id="ABBRID0EO1AI" xlink:type="simple">IAvH</abbrev>-E-209544]. <bold><italic>Paratypes</italic> (33 specimens)</bold>: <bold>Colombia: Caquetá</bold>: PNN Los Picachos, <named-content xmlns:xlink="http://www.w3.org/1999/xlink" content-type="dwc:verbatimCoordinates" xlink:type="simple"><named-content content-type="geo-json" specific-use="{&#34;type&#34;:&#34;Point&#34;,&#34;coordinates&#34;:[-74.666667,2.800000]}" id="NCID0E21AI" xlink:type="simple">02°48'N, 74°40'W</named-content></named-content>, 1560 m, 1♀ [with aedeagus], 1998.ix, Escobar F., T. Exc. H. (<abbrev xmlns:xlink="http://www.w3.org/1999/xlink" xlink:title="Colección Entomológica del Instituto de Investigación de Recursos Biológicos Alexander von Humboldt, Villa de Leyva, Colombia (Jhon César Neita)" id="ABBRID0EA2AI" xlink:type="simple">IAvH</abbrev>), PNN Los Picachos, <named-content xmlns:xlink="http://www.w3.org/1999/xlink" content-type="dwc:verbatimCoordinates" xlink:type="simple"><named-content content-type="geo-json" specific-use="{&#34;type&#34;:&#34;Point&#34;,&#34;coordinates&#34;:[-74.666667,2.800000]}" id="NCID0EH2AI" xlink:type="simple">02°48'N, 74°40'W</named-content></named-content>, 1780 m, 1♂, 1998.ix, Escobar F., T. Exc. H. (<abbrev xmlns:xlink="http://www.w3.org/1999/xlink" xlink:title="Colección Entomológica del Instituto de Investigación de Recursos Biológicos Alexander von Humboldt, Villa de Leyva, Colombia (Jhon César Neita)" id="ABBRID0EM2AI" xlink:type="simple">IAvH</abbrev>), PNN Los Picachos, <named-content xmlns:xlink="http://www.w3.org/1999/xlink" content-type="dwc:verbatimCoordinates" xlink:type="simple"><named-content content-type="geo-json" specific-use="{&#34;type&#34;:&#34;Point&#34;,&#34;coordinates&#34;:[-74.666667,2.800000]}" id="NCID0ET2AI" xlink:type="simple">02°48'N, 74°40'W</named-content></named-content>, 1560 m, 1♂, 1998.ix, Escobar F., T. Exc. H. (<abbrev xmlns:xlink="http://www.w3.org/1999/xlink" xlink:title="Colección Entomológica del Instituto de Investigación de Recursos Biológicos Alexander von Humboldt, Villa de Leyva, Colombia (Jhon César Neita)" id="ABBRID0EY2AI" xlink:type="simple">IAvH</abbrev>), PNN Los Picachos, <named-content xmlns:xlink="http://www.w3.org/1999/xlink" content-type="dwc:verbatimCoordinates" xlink:type="simple"><named-content content-type="geo-json" specific-use="{&#34;type&#34;:&#34;Point&#34;,&#34;coordinates&#34;:[-74.666667,2.800000]}" id="NCID0E62AI" xlink:type="simple">02°48'N, 74°40'W</named-content></named-content>, 1780 m, 1♂, 1998.ix, Escobar F., T. Exc. H. (<abbrev xmlns:xlink="http://www.w3.org/1999/xlink" xlink:title="Colección Entomológica del Instituto de Investigación de Recursos Biológicos Alexander von Humboldt, Villa de Leyva, Colombia (Jhon César Neita)" id="ABBRID0EE3AI" xlink:type="simple">IAvH</abbrev>), PNN Los Picachos. Bosque, <named-content xmlns:xlink="http://www.w3.org/1999/xlink" content-type="dwc:verbatimCoordinates" xlink:type="simple"><named-content content-type="geo-json" specific-use="{&#34;type&#34;:&#34;Point&#34;,&#34;coordinates&#34;:[-74.855000,2.797500]}" id="NCID0EL3AI" xlink:type="simple">02°47'51'N, 74°51'18"W</named-content></named-content>, 1770 m, 1♀, 1♂, 1997.xi–xii, Escobar F. (<abbrev xmlns:xlink="http://www.w3.org/1999/xlink" xlink:title="Colección Entomológica del Instituto de Investigación de Recursos Biológicos Alexander von Humboldt, Villa de Leyva, Colombia (Jhon César Neita)" id="ABBRID0EQ3AI" xlink:type="simple">IAvH</abbrev>), PNN Los Picachos. Bosque, <named-content xmlns:xlink="http://www.w3.org/1999/xlink" content-type="dwc:verbatimCoordinates" xlink:type="simple"><named-content content-type="geo-json" specific-use="{&#34;type&#34;:&#34;Point&#34;,&#34;coordinates&#34;:[-74.666667,2.800000]}" id="NCID0EX3AI" xlink:type="simple">02°48'N, 74°40'W</named-content></named-content>, 1780 m, 1♀, 1998.ix, Escobar F., T. Exc. Hum (<abbrev xmlns:xlink="http://www.w3.org/1999/xlink" xlink:title="Colección Entomológica del Instituto de Investigación de Recursos Biológicos Alexander von Humboldt, Villa de Leyva, Colombia (Jhon César Neita)" id="ABBRID0E33AI" xlink:type="simple">IAvH</abbrev>), San Vicente del Caguán – PICACHOS. Bosque, [02°48'N], [74°40'W], 1800–2000 m, 3 Unsexed, Nov - 1997, F. Escobar, Hongos (<named-content xmlns:xlink="http://www.w3.org/1999/xlink" content-type="dwc:collectionCode" xlink:title="Colección Alejandro Lopera Toro-Escarabajos Coprófagos de Colombia" xlink:href="https://scientific-collections.gbif.org/collection/e6def1ec-3d01-4362-9e53-ae6d77c977ad" id="NCID0ED4AI" xlink:type="simple">CALT-ECC</named-content>), San Vicente del Caguán – PICACHOS. Bosque, [02°48'N], [74°40'W], 1780 m, 2 Unsexed, Nov – Dec 1997, F. Escobar, T. 2 (<named-content xmlns:xlink="http://www.w3.org/1999/xlink" content-type="dwc:collectionCode" xlink:title="Colección Alejandro Lopera Toro-Escarabajos Coprófagos de Colombia" xlink:href="https://scientific-collections.gbif.org/collection/e6def1ec-3d01-4362-9e53-ae6d77c977ad" id="NCID0EM4AI" xlink:type="simple">CALT-ECC</named-content>), San Vicente del Caguán, Alto del río Pato, Fca. Andalucía. PNN Los Picachos, <named-content xmlns:xlink="http://www.w3.org/1999/xlink" content-type="dwc:verbatimCoordinates" xlink:type="simple"><named-content content-type="geo-json" specific-use="{&#34;type&#34;:&#34;Point&#34;,&#34;coordinates&#34;:[-74.883333,2.733333]}" id="NCID0EV4AI" xlink:type="simple">02°44'N, 74°53'W</named-content></named-content>, 1560 m, 1♂, 1997.ix.23, Escobar F., T. Exc. H. 14 (<abbrev xmlns:xlink="http://www.w3.org/1999/xlink" xlink:title="Colección Entomológica del Instituto de Investigación de Recursos Biológicos Alexander von Humboldt, Villa de Leyva, Colombia (Jhon César Neita)" id="ABBRID0E14AI" xlink:type="simple">IAvH</abbrev>), San Vicente del Caguán, Alto del río Pato, Fca. Andalucía. PNN Los Picachos, <named-content xmlns:xlink="http://www.w3.org/1999/xlink" content-type="dwc:verbatimCoordinates" xlink:type="simple"><named-content content-type="geo-json" specific-use="{&#34;type&#34;:&#34;Point&#34;,&#34;coordinates&#34;:[-74.883333,2.733333]}" id="NCID0EB5AI" xlink:type="simple">02°44'N, 74°53'W</named-content></named-content>, 1780 m, 1♀, 1997.xi, Escobar F., T. Exc. H. 21 (<abbrev xmlns:xlink="http://www.w3.org/1999/xlink" xlink:title="Colección Entomológica del Instituto de Investigación de Recursos Biológicos Alexander von Humboldt, Villa de Leyva, Colombia (Jhon César Neita)" id="ABBRID0EG5AI" xlink:type="simple">IAvH</abbrev>), San Vicente del Caguán, Alto del río Pato, Fca. Andalucía. PNN Los Picachos, <named-content xmlns:xlink="http://www.w3.org/1999/xlink" content-type="dwc:verbatimCoordinates" xlink:type="simple"><named-content content-type="geo-json" specific-use="{&#34;type&#34;:&#34;Point&#34;,&#34;coordinates&#34;:[-74.883333,2.733333]}" id="NCID0EN5AI" xlink:type="simple">02°44'N, 74°53'W</named-content></named-content>, 1560 m, 1♀/♂, 1♂/♀, 1997.xi, Escobar F., Trampa con Hongos 20 (<abbrev xmlns:xlink="http://www.w3.org/1999/xlink" xlink:title="Colección Entomológica del Instituto de Investigación de Recursos Biológicos Alexander von Humboldt, Villa de Leyva, Colombia (Jhon César Neita)" id="ABBRID0ES5AI" xlink:type="simple">IAvH</abbrev>), San Vicente del Caguán, Alto del río Pato, Fca. Andalucía. PNN Los Picachos. Bosque, <named-content xmlns:xlink="http://www.w3.org/1999/xlink" content-type="dwc:verbatimCoordinates" xlink:type="simple"><named-content content-type="geo-json" specific-use="{&#34;type&#34;:&#34;Point&#34;,&#34;coordinates&#34;:[-74.883333,2.733333]}" id="NCID0EZ5AI" xlink:type="simple">02°44'N, 74°53'W</named-content></named-content>, 1780 m, 1 Female/Male#, 1997.xi, Escobar F., T. Exc. H. 21 (<abbrev xmlns:xlink="http://www.w3.org/1999/xlink" xlink:title="Colección Entomológica del Instituto de Investigación de Recursos Biológicos Alexander von Humboldt, Villa de Leyva, Colombia (Jhon César Neita)" id="ABBRID0E55AI" xlink:type="simple">IAvH</abbrev>), San Vicente del Caguán, IP Guayabal, Alto del río Pato, Fca. Andalucia. PNN Los Picachos, <named-content xmlns:xlink="http://www.w3.org/1999/xlink" content-type="dwc:verbatimCoordinates" xlink:type="simple"><named-content content-type="geo-json" specific-use="{&#34;type&#34;:&#34;Point&#34;,&#34;coordinates&#34;:[-74.855000,2.797500]}" id="NCID0EF6AI" xlink:type="simple">02°47'51"N, 74°51'18"W</named-content></named-content>, 1560 m, 1♂ [without aedeagus], 1997.xi–xii, Escobar F., T. Exc. H. (<abbrev xmlns:xlink="http://www.w3.org/1999/xlink" xlink:title="Colección Entomológica del Instituto de Investigación de Recursos Biológicos Alexander von Humboldt, Villa de Leyva, Colombia (Jhon César Neita)" id="ABBRID0EK6AI" xlink:type="simple">IAvH</abbrev>), San Vicente del Caguán, IP Guayabal, Alto del río Pato, Fca. Andalucia. PNN Los Picachos, <named-content xmlns:xlink="http://www.w3.org/1999/xlink" content-type="dwc:verbatimCoordinates" xlink:type="simple"><named-content content-type="geo-json" specific-use="{&#34;type&#34;:&#34;Point&#34;,&#34;coordinates&#34;:[-74.666667,2.800000]}" id="NCID0ER6AI" xlink:type="simple">02°48'N, 74°40'W</named-content></named-content>, 1560 m, 1♂, 1998.ix, Escobar F., T. Exc. H. (<abbrev xmlns:xlink="http://www.w3.org/1999/xlink" xlink:title="Colección Entomológica del Instituto de Investigación de Recursos Biológicos Alexander von Humboldt, Villa de Leyva, Colombia (Jhon César Neita)" id="ABBRID0EW6AI" xlink:type="simple">IAvH</abbrev>), San Vicente del Caguán. Guayabal, PNN Los Picachos, Alto del Río Pato, Fca. Andalucía, <named-content xmlns:xlink="http://www.w3.org/1999/xlink" content-type="dwc:verbatimCoordinates" xlink:type="simple"><named-content content-type="geo-json" specific-use="{&#34;type&#34;:&#34;Point&#34;,&#34;coordinates&#34;:[-74.850000,2.783333]}" id="NCID0E46AI" xlink:type="simple">02°47'N, 74°51'W</named-content></named-content>, 1780 m, 8 Unsexed, 1997.xi–xii, Escobar F., Trampa de caída (<abbrev xmlns:xlink="http://www.w3.org/1999/xlink" xlink:title="Colección Entomológica del Museo de Historia Natural “Luis Gonzalo Andrade,” Tunja, Boyacá, Colombia (Juan Carvajal - Irina Morales)" id="ABBRID0ECABI" xlink:type="simple">UPTC-CE</abbrev>), San Vicente del Caguán. Guayabal, PNN Los Picachos, Alto del Río Pato, Fca. Andalucía, <named-content xmlns:xlink="http://www.w3.org/1999/xlink" content-type="dwc:verbatimCoordinates" xlink:type="simple"><named-content content-type="geo-json" specific-use="{&#34;type&#34;:&#34;Point&#34;,&#34;coordinates&#34;:[-74.883333,2.733333]}" id="NCID0EJABI" xlink:type="simple">02°44'N, 74°53'W</named-content></named-content>, 1560 m, 2 Unsexed, 1997.xi–xii, Escobar F., Trampa de intercepción de vuelo (<abbrev xmlns:xlink="http://www.w3.org/1999/xlink" xlink:title="Colección Entomológica del Museo de Historia Natural “Luis Gonzalo Andrade,” Tunja, Boyacá, Colombia (Juan Carvajal - Irina Morales)" id="ABBRID0EOABI" xlink:type="simple">UPTC-CE</abbrev>), San Vicente del Caguán. PNN Los Picachos. Bosque, [02°48'N], [74°40'W], 1800 m, 2 Unsexed, 1997.xi, Escobar F., Trampa de intercepción de vuelo (<abbrev xmlns:xlink="http://www.w3.org/1999/xlink" xlink:title="Colección Entomológica del Museo de Historia Natural “Luis Gonzalo Andrade,” Tunja, Boyacá, Colombia (Juan Carvajal - Irina Morales)" id="ABBRID0ESABI" xlink:type="simple">UPTC-CE</abbrev>); <bold>Meta</bold>: Cubarral. F. La Cabaña. B. Montano, <named-content xmlns:xlink="http://www.w3.org/1999/xlink" content-type="dwc:verbatimCoordinates" xlink:type="simple"><named-content content-type="geo-json" specific-use="{&#34;type&#34;:&#34;Point&#34;,&#34;coordinates&#34;:[-73.889444,3.827500]}" id="NCID0E2ABI" xlink:type="simple">3°49'39"N, 73°53'22.00"W</named-content></named-content>, 1000 m, 2♂, IV/2015, M. Ramírez, PF Exc Hum (<named-content xmlns:xlink="http://www.w3.org/1999/xlink" content-type="dwc:collectionCode" xlink:title="Colección Alejandro Lopera Toro-Escarabajos Coprófagos de Colombia" xlink:href="https://scientific-collections.gbif.org/collection/e6def1ec-3d01-4362-9e53-ae6d77c977ad" id="NCID0EDBBI" xlink:type="simple">CALT-ECC</named-content>).</p></tp:treatment-sec><tp:treatment-sec sec-type="Diagnosis" id="SECID0EJBBI"><title>Diagnosis.</title><p>This species is very similar to <italic><tp:taxon-name><tp:taxon-name-part taxon-name-part-type="genus" reg="Deltochilum">D.</tp:taxon-name-part> <tp:taxon-name-part taxon-name-part-type="species" reg="pseudoabdominale">pseudoabdominale</tp:taxon-name-part></tp:taxon-name></italic> sp. nov., <italic><tp:taxon-name><tp:taxon-name-part taxon-name-part-type="genus" reg="Deltochilum">D.</tp:taxon-name-part> <tp:taxon-name-part taxon-name-part-type="species" reg="parapseudoabdominale">parapseudoabdominale</tp:taxon-name-part></tp:taxon-name></italic> sp. nov., and <italic><tp:taxon-name><tp:taxon-name-part taxon-name-part-type="genus" reg="Deltochilum">D.</tp:taxon-name-part> <tp:taxon-name-part taxon-name-part-type="species" reg="pauxi">pauxi</tp:taxon-name-part></tp:taxon-name></italic> sp. nov. by having the striae wide (Figs <xref ref-type="fig" rid="F10">10C</xref>, <xref ref-type="fig" rid="F12">12C</xref>, <xref ref-type="fig" rid="F14">14C</xref>, <xref ref-type="fig" rid="F16">16C</xref>), and the males with the first ventrite not elevated (Figs <xref ref-type="fig" rid="F10">10E</xref>, <xref ref-type="fig" rid="F12">12E</xref>, <xref ref-type="fig" rid="F14">14E</xref>, <xref ref-type="fig" rid="F16">16E</xref>) and the mesofemur not modified (Figs <xref ref-type="fig" rid="F11">11A</xref>, <xref ref-type="fig" rid="F13">13A</xref>, <xref ref-type="fig" rid="F15">15A</xref>, <xref ref-type="fig" rid="F17">17A</xref>). This species can be separated from <italic><tp:taxon-name><tp:taxon-name-part taxon-name-part-type="genus" reg="Deltochilum">D.</tp:taxon-name-part> <tp:taxon-name-part taxon-name-part-type="species" reg="parapseudoabdominale">parapseudoabdominale</tp:taxon-name-part></tp:taxon-name></italic> sp. nov. by the width of the male first ventrite: at the level of the third ventrite, the width of the first ventrite is narrower than the intermesocoxal distance in this species (Fig. <xref ref-type="fig" rid="F14">14E</xref>), whereas it is equal to the intermesocoxal distance in <italic><tp:taxon-name><tp:taxon-name-part taxon-name-part-type="genus" reg="Deltochilum">D.</tp:taxon-name-part> <tp:taxon-name-part taxon-name-part-type="species" reg="parapseudoabdominale">parapseudoabdominale</tp:taxon-name-part></tp:taxon-name></italic> sp. nov. (Fig. <xref ref-type="fig" rid="F12">12E</xref>). Additionally, they are separated by the punctures on the anterior part of the head: these punctures are slightly larger than the punctures of the head disc in <italic><tp:taxon-name><tp:taxon-name-part taxon-name-part-type="genus" reg="Deltochilum">D.</tp:taxon-name-part> <tp:taxon-name-part taxon-name-part-type="species" reg="parapseudoabdominale">parapseudoabdominale</tp:taxon-name-part></tp:taxon-name></italic> sp. nov. (Fig. <xref ref-type="fig" rid="F12">12A</xref>), but are nearly the same size in <italic><tp:taxon-name><tp:taxon-name-part taxon-name-part-type="genus" reg="Deltochilum">D.</tp:taxon-name-part> <tp:taxon-name-part taxon-name-part-type="species" reg="picachos">picachos</tp:taxon-name-part></tp:taxon-name></italic> sp. nov. (Fig. <xref ref-type="fig" rid="F14">14A</xref>).</p><p>From <italic><tp:taxon-name><tp:taxon-name-part taxon-name-part-type="genus" reg="Deltochilum">D.</tp:taxon-name-part> <tp:taxon-name-part taxon-name-part-type="species" reg="pauxi">pauxi</tp:taxon-name-part></tp:taxon-name></italic> sp. nov., this species can be distinguished by the medial angle of the pronotum, which is rounded in <italic><tp:taxon-name><tp:taxon-name-part taxon-name-part-type="genus" reg="Deltochilum">D.</tp:taxon-name-part> <tp:taxon-name-part taxon-name-part-type="species" reg="picachos">picachos</tp:taxon-name-part></tp:taxon-name></italic> sp. nov. (Fig. <xref ref-type="fig" rid="F14">14B</xref>) and salient in <italic><tp:taxon-name><tp:taxon-name-part taxon-name-part-type="genus" reg="Deltochilum">D.</tp:taxon-name-part> <tp:taxon-name-part taxon-name-part-type="species" reg="pauxi">pauxi</tp:taxon-name-part></tp:taxon-name></italic> sp. nov. (Fig. <xref ref-type="fig" rid="F17">17G</xref>). Furthermore, this species can be separated from <italic><tp:taxon-name><tp:taxon-name-part taxon-name-part-type="genus" reg="Deltochilum">D.</tp:taxon-name-part> <tp:taxon-name-part taxon-name-part-type="species" reg="pseudoabdominale">pseudoabdominale</tp:taxon-name-part></tp:taxon-name></italic> sp. nov. by the apical tubercles of the elytra: these tubercles are present on interstriae III, V, and VII in <italic><tp:taxon-name><tp:taxon-name-part taxon-name-part-type="genus" reg="Deltochilum">Deltochilum</tp:taxon-name-part> <tp:taxon-name-part taxon-name-part-type="species" reg="pseudoabdominale">pseudoabdominale</tp:taxon-name-part></tp:taxon-name></italic> sp. nov. (Fig. <xref ref-type="fig" rid="F11">11C</xref>), but are present on interstriae III through VII in <italic><tp:taxon-name><tp:taxon-name-part taxon-name-part-type="genus" reg="Deltochilum">D.</tp:taxon-name-part> <tp:taxon-name-part taxon-name-part-type="species" reg="picachos">picachos</tp:taxon-name-part></tp:taxon-name></italic> sp. nov. (15C).</p></tp:treatment-sec><tp:treatment-sec sec-type="Description" id="SECID0EMIBI"><title>Description.</title><p>Medium-sized male. Size 10 mm. <bold><italic>Color</italic></bold>. Dark brown. Dark greenish-blue ventrally. <bold><italic>Head</italic></bold> (Fig. <xref ref-type="fig" rid="F14">14A</xref>). Interocular distance 8× the width of one eye. Punctures on frons separated by one or less than one diameter of each puncture and larger in size than discal punctures. Disc punctures separated by two diameters of each puncture. Punctures from disc towards anterior area successively of almost with the same size. Genal punctures subequal in size and density to the discal punctures. <bold><italic>Pronotum</italic></bold> (Fig. <xref ref-type="fig" rid="F14">14B</xref>). Margin between anterior and medial-lateral angle almost straight. Medial angle of pronotum rounded. Margin between medial-lateral angle and posterior-lateral angle subsinuate. Disc punctures three times smaller than the anterior-lateral ones and separated by more than one diameter of each puncture. Basal punctures smaller than anterior-lateral ones and separated by approximately one diameter of each puncture. <bold><italic>Hypomera</italic></bold>. With most of punctures incompletely closed and setigerous (as Fig. <xref ref-type="fig" rid="F3">3A</xref>, white and green arrows). Anterior punctures denser and larger than posterior ones. <bold><italic>Elytra</italic></bold> (Fig. <xref ref-type="fig" rid="F14">14C</xref>). Carina of the ninth interstria almost reaching middle of elytral length. Elytral apex on interstriae III–VII with tubercles. Striae I–VII conspicuous. Width of third stria on disc ~1/30 of the distance between striae II and III. Strial punctures ~1.5× wider than the stria. First stria as wide as second stria. Stria VIII conspicuous apical and laterally and reaching carina of the ninth interstria. Punctures on interstriae approximately separated by two or slightly more than two diameters of each puncture and slightly larger than strial punctures. Punctures of the third interstria on disc occupying ~1/12 of the distance between striae II and III. Interstriae with shiny points mixed with the punctures. Points smaller than interstrial punctures, ~3× smaller. <bold><italic>Metaventrite</italic></bold> (Figs <xref ref-type="fig" rid="F3">3D</xref>, <xref ref-type="fig" rid="F14">14D</xref>). Disc shallowly excavated, occupying the metaventral basal third. On the middle with a small elevation. Anterolateral areas of metaventral process with punctures with few punctures completely closed and separated by less than one diameter of each puncture. Anterocentral area of metaventral process with few and small punctures, slightly larger in size than the discal punctures. Punctures on the lateral lobules not completely closed (some of them) and variable in density, dispersed towards the metaventral disc. <bold><italic>Legs</italic></bold> (Fig. <xref ref-type="fig" rid="F15">15A, B</xref>). Protibia regularly broadens toward the apex. Profemora with punctures separated by one or less than one diameter of each puncture. Mesofemur with punctures separated by ≥ 1× the diameter of each puncture. Mesofemur unarmed on the posterior edge. Metafemur regularly broadens toward the apex. Metafemur with punctures separated by ≥ 1× the diameter of each puncture. Metatibial spur insertion elongated, with the length subequal to the first tarsomere. Metatibial spur clearly distinct from the metatibia. Internal margin of metatibia with a small basal irregular carina, this carina is interrupted by setae giving it the appearance of small tubercles. <bold><italic>Abdomen</italic></bold> (Fig. <xref ref-type="fig" rid="F14">14E</xref>). Ventrite I expanded posteriorly, expansion reaching the fifth ventrite; on ventrite III, the expansion narrower than the distance between mesocoxae. Basal part of the ventrite I, between the metacoxae not modified. <bold><italic>Pygidium</italic></bold> (Fig. <xref ref-type="fig" rid="F15">15C</xref>). Pygidial punctures almost uniform in size and density. Punctures separated by one or less than the diameter of each puncture. Discal punctures, on the center of the pygidium, small, each puncture occupying ~1/40 of the distance between the lateral pygidial margins. <bold><italic>Genitalia</italic></bold> (Fig. <xref ref-type="fig" rid="F15">15D–F</xref>). Paramera smaller than the phallobase. Apex of paramera with a denticle in lateral view. Medial area of endophallus with one endophallite.</p></tp:treatment-sec><tp:treatment-sec sec-type="Variation" id="SECID0EYKBI"><title>Variation.</title><p>The female exhibits the differences described here under the sexual dimorphism section of the redescription of the species group. In the minor males, the metafemur is regularly broadened toward the apex, and the carina of the internal margin is very small and only slightly reduced in the middle. Metaspur articulate (Fig. <xref ref-type="fig" rid="F1">1D</xref>). In the major males, the metatibia has a small basal carina. This carina is strongly reduced in the middle, giving the appearance that it is composed of two carinae. Metaspur fused.</p></tp:treatment-sec><tp:treatment-sec sec-type="Etymology" id="SECID0ECLBI"><title>Etymology.</title><p>The name refers to the type locality, PNN Los Picachos, noun in apposition.</p></tp:treatment-sec><tp:treatment-sec sec-type="Known distribution" id="SECID0EHLBI"><title>Known distribution</title><p><bold>(Fig. <xref ref-type="fig" rid="F7">7B</xref> purple squares)</bold>. Type locality: Colombia: Caquetá: San Vicente del Caguán, Alto del río Pato, Fca. Andalucía. PNN Los Picachos, <named-content xmlns:xlink="http://www.w3.org/1999/xlink" content-type="dwc:verbatimCoordinates" xlink:type="simple"><named-content content-type="geo-json" specific-use="{&#34;type&#34;:&#34;Point&#34;,&#34;coordinates&#34;:[-74.883333,2.733333]}" id="NCID0EXLBI" xlink:type="simple">02°44'N, 74°53'W</named-content></named-content>, 1560 m. Besides the type locality, this species is known from Meta, Colombia.</p></tp:treatment-sec><tp:treatment-sec sec-type="Remarks" id="SECID0E3LBI"><title>Remarks.</title><p>Three paratype specimens housed in the <abbrev xmlns:xlink="http://www.w3.org/1999/xlink" xlink:title="Colección Entomológica del Instituto de Investigación de Recursos Biológicos Alexander von Humboldt, Villa de Leyva, Colombia (Jhon César Neita)" id="ABBRID0ECMBI" xlink:type="simple">IAvH</abbrev>-E are chimeras, consisting of the head and pronotum of one individual joined to the meso- and metathorax and abdomen of another. For these specimens, we added labels indicating the sex of the head-pronotum and the sex of the remaining part. In the same collection one male paratype lacked the aedeagus, and one female paratype had an aedeagus glued in a triangle pinned with the specimen.</p><p>This species has been collected with traps baited with dung and fungi in forest and montane forest. Its altitudinal range extends from 1,000 to 2,000 m.</p></tp:treatment-sec><tp:treatment-sec><!--Section generated to contain objects referenced in tp:taxon-treatment.--><fig id="F1" position="float" orientation="portrait"><object-id xmlns:xlink="http://www.w3.org/1999/xlink" content-type="doi" xlink:type="simple">10.3897/zookeys.1280.182114.figure1</object-id><object-id xmlns:xlink="http://www.w3.org/1999/xlink" content-type="arpha" xlink:type="simple">FEDE6BA1-8C97-5D6C-B9FA-0AF52B84BC1C</object-id><label>Figure 1.</label><caption><p>Metatibial apex of the three “sizes” of males of the <tp:taxon-name><tp:taxon-name-part taxon-name-part-type="genus" reg="Deltochilum"/><tp:taxon-name-part taxon-name-part-type="species" reg="plebejum">plebejum</tp:taxon-name-part></tp:taxon-name> species group. <bold>A</bold>. Major male, paratype of <italic><tp:taxon-name><tp:taxon-name-part taxon-name-part-type="genus" reg="Deltochilum">Deltochilum</tp:taxon-name-part> <tp:taxon-name-part taxon-name-part-type="species" reg="ventripuncturatus">ventripuncturatus</tp:taxon-name-part></tp:taxon-name></italic> sp. nov.; <bold>B</bold>. Major male, paratype of <italic><tp:taxon-name><tp:taxon-name-part taxon-name-part-type="genus" reg="Deltochilum">D.</tp:taxon-name-part> <tp:taxon-name-part taxon-name-part-type="species" reg="pseudoabdominale">pseudoabdominale</tp:taxon-name-part></tp:taxon-name></italic> sp. nov.; <bold>C</bold>. Medium-sized male, holotype of <italic><tp:taxon-name><tp:taxon-name-part taxon-name-part-type="genus" reg="Deltochilum">D.</tp:taxon-name-part> <tp:taxon-name-part taxon-name-part-type="species" reg="pauxi">pauxi</tp:taxon-name-part></tp:taxon-name></italic> sp. nov.; <bold>D</bold>. Minor male, paratype of <italic><tp:taxon-name><tp:taxon-name-part taxon-name-part-type="genus" reg="Deltochilum">D.</tp:taxon-name-part> <tp:taxon-name-part taxon-name-part-type="species" reg="picachos">picachos</tp:taxon-name-part></tp:taxon-name></italic> sp. nov. Scale bars: 1 mm.</p></caption><graphic xmlns:xlink="http://www.w3.org/1999/xlink" xlink:href="zookeys-1280-171_article-182114__-g001.jpg" id="oo_1654211.jpg" position="float" orientation="portrait" xlink:type="simple"><uri content-type="original_file" xlink:type="simple">https://binary.pensoft.net/fig/1654211</uri></graphic></fig><fig id="F3" position="float" orientation="portrait"><object-id xmlns:xlink="http://www.w3.org/1999/xlink" content-type="doi" xlink:type="simple">10.3897/zookeys.1280.182114.figure3</object-id><object-id xmlns:xlink="http://www.w3.org/1999/xlink" content-type="arpha" xlink:type="simple">FD9CE12E-531E-5F99-B419-78E2ADA9B244</object-id><label>Figure 3.</label><caption><p>General morphology of the species of the <tp:taxon-name><tp:taxon-name-part taxon-name-part-type="genus" reg="Deltochilum"/><tp:taxon-name-part taxon-name-part-type="species" reg="plebejum">plebejum</tp:taxon-name-part></tp:taxon-name> species group. Circles showing the punctures of the anterolateral (white and black circles) and anterocentral (red circle) areas of the metaventral process. Green circle showing the punctures of the lateral lobes of metaventrite. <bold>A</bold>. Hypomera, paratype of <italic><tp:taxon-name><tp:taxon-name-part taxon-name-part-type="genus" reg="Deltochilum">Deltochilum</tp:taxon-name-part> <tp:taxon-name-part taxon-name-part-type="species" reg="altiventris">altiventris</tp:taxon-name-part></tp:taxon-name></italic> sp. nov., arrows showing the incomplete closed anterior (white arrow) and posterior (green arrow) punctures; <bold>B</bold>. Hypomera, <italic><tp:taxon-name><tp:taxon-name-part taxon-name-part-type="genus" reg="Deltochilum">D.</tp:taxon-name-part> <tp:taxon-name-part taxon-name-part-type="species" reg="abdominale">abdominale</tp:taxon-name-part></tp:taxon-name></italic> Martínez, 1947, white arrow showing the complete closed anterior punctures and the green arrow showing the incomplete closed posterior punctures; <bold>C</bold>. Metaventrite, paratype of <italic><tp:taxon-name><tp:taxon-name-part taxon-name-part-type="genus" reg="Deltochilum">D.</tp:taxon-name-part> <tp:taxon-name-part taxon-name-part-type="species" reg="altiventris">altiventris</tp:taxon-name-part></tp:taxon-name></italic> sp. nov.; <bold>D</bold>. Anterior part of the metaventral process, holotype of <italic><tp:taxon-name><tp:taxon-name-part taxon-name-part-type="genus" reg="Deltochilum">D.</tp:taxon-name-part> <tp:taxon-name-part taxon-name-part-type="species" reg="picachos">picachos</tp:taxon-name-part></tp:taxon-name></italic> sp. nov.; <bold>E</bold>. Anterior part of the metaventral process, holotype of <italic><tp:taxon-name><tp:taxon-name-part taxon-name-part-type="genus" reg="Deltochilum">D.</tp:taxon-name-part> <tp:taxon-name-part taxon-name-part-type="species" reg="pauxi">pauxi</tp:taxon-name-part></tp:taxon-name></italic> sp. nov.; <bold>F</bold>. Male ventral view, paratype of <italic><tp:taxon-name><tp:taxon-name-part taxon-name-part-type="genus" reg="Deltochilum">D.</tp:taxon-name-part> <tp:taxon-name-part taxon-name-part-type="species" reg="parapseudoabdominale">parapseudoabdominale</tp:taxon-name-part></tp:taxon-name></italic> sp. nov.; <bold>G</bold>. Female ventral view, <italic><tp:taxon-name><tp:taxon-name-part taxon-name-part-type="genus" reg="Deltochilum">D.</tp:taxon-name-part> <tp:taxon-name-part taxon-name-part-type="species" reg="abdominale">abdominale</tp:taxon-name-part></tp:taxon-name></italic> Martínez, 1947; <bold>H</bold>. Male protibia, paratype of <italic><tp:taxon-name><tp:taxon-name-part taxon-name-part-type="genus" reg="Deltochilum">D.</tp:taxon-name-part> <tp:taxon-name-part taxon-name-part-type="species" reg="altiventris">altiventris</tp:taxon-name-part></tp:taxon-name></italic> sp. nov., white arrow showing the strongly broadening toward the apex; <bold>I</bold>. Male protibia, holotype of <italic><tp:taxon-name><tp:taxon-name-part taxon-name-part-type="genus" reg="Deltochilum">D.</tp:taxon-name-part> <tp:taxon-name-part taxon-name-part-type="species" reg="pauxi">pauxi</tp:taxon-name-part></tp:taxon-name></italic> sp. nov. Scale bars: 1 mm.</p></caption><graphic xmlns:xlink="http://www.w3.org/1999/xlink" xlink:href="zookeys-1280-171_article-182114__-g003.jpg" id="oo_1654213.jpg" position="float" orientation="portrait" xlink:type="simple"><uri content-type="original_file" xlink:type="simple">https://binary.pensoft.net/fig/1654213</uri></graphic></fig><fig id="F4" position="float" orientation="portrait"><object-id xmlns:xlink="http://www.w3.org/1999/xlink" content-type="doi" xlink:type="simple">10.3897/zookeys.1280.182114.figure4</object-id><object-id xmlns:xlink="http://www.w3.org/1999/xlink" content-type="arpha" xlink:type="simple">CA297EF0-3A7B-5898-97A8-AA89A8B70210</object-id><label>Figure 4.</label><caption><p>Dorsal habitus of the species of the <tp:taxon-name><tp:taxon-name-part taxon-name-part-type="genus" reg="Deltochilum"/><tp:taxon-name-part taxon-name-part-type="species" reg="plebejum">plebejum</tp:taxon-name-part></tp:taxon-name> species group. <bold>A–K</bold>. Males, <bold>L</bold>. Female. <bold>A</bold>. <italic><tp:taxon-name><tp:taxon-name-part taxon-name-part-type="genus" reg="Deltochilum">Deltochilum</tp:taxon-name-part> <tp:taxon-name-part taxon-name-part-type="species" reg="abdominale">abdominale</tp:taxon-name-part></tp:taxon-name></italic> Martínez, 1947; <bold>B</bold>. Holotype of <italic><tp:taxon-name><tp:taxon-name-part taxon-name-part-type="genus" reg="Deltochilum">D.</tp:taxon-name-part> <tp:taxon-name-part taxon-name-part-type="species" reg="tyba">tyba</tp:taxon-name-part></tp:taxon-name></italic> sp. nov.; <bold>C</bold>. Paratype of <italic><tp:taxon-name><tp:taxon-name-part taxon-name-part-type="genus" reg="Deltochilum">D.</tp:taxon-name-part> <tp:taxon-name-part taxon-name-part-type="species" reg="tyba">tyba</tp:taxon-name-part></tp:taxon-name></italic> sp. nov.; <bold>D</bold>. Holotype of <italic><tp:taxon-name><tp:taxon-name-part taxon-name-part-type="genus" reg="Deltochilum">D.</tp:taxon-name-part> <tp:taxon-name-part taxon-name-part-type="species" reg="pseudoabdominale">pseudoabdominale</tp:taxon-name-part></tp:taxon-name></italic> sp. nov.; <bold>E</bold>. Holotype of <italic><tp:taxon-name><tp:taxon-name-part taxon-name-part-type="genus" reg="Deltochilum">D.</tp:taxon-name-part> <tp:taxon-name-part taxon-name-part-type="species" reg="parapseudoabdominale">parapseudoabdominale</tp:taxon-name-part></tp:taxon-name></italic> sp. nov.; <bold>F</bold>. Holotype of <italic><tp:taxon-name><tp:taxon-name-part taxon-name-part-type="genus" reg="Deltochilum">D.</tp:taxon-name-part> <tp:taxon-name-part taxon-name-part-type="species" reg="picachos">picachos</tp:taxon-name-part></tp:taxon-name></italic> sp. nov.; <bold>G</bold>. Holotype of <italic><tp:taxon-name><tp:taxon-name-part taxon-name-part-type="genus" reg="Deltochilum">D.</tp:taxon-name-part> <tp:taxon-name-part taxon-name-part-type="species" reg="pauxi">pauxi</tp:taxon-name-part></tp:taxon-name></italic> sp. nov.; <bold>H</bold>. Holotype of <italic><tp:taxon-name><tp:taxon-name-part taxon-name-part-type="genus" reg="Deltochilum">D.</tp:taxon-name-part> <tp:taxon-name-part taxon-name-part-type="species" reg="altiventris">altiventris</tp:taxon-name-part></tp:taxon-name></italic> sp. nov.; <bold>I</bold>. Holotype of <italic><tp:taxon-name><tp:taxon-name-part taxon-name-part-type="genus" reg="Deltochilum">D.</tp:taxon-name-part> <tp:taxon-name-part taxon-name-part-type="species" reg="ventripuncturatus">ventripuncturatus</tp:taxon-name-part></tp:taxon-name></italic> sp. nov.; <bold>J</bold>. Holotype of <italic><tp:taxon-name><tp:taxon-name-part taxon-name-part-type="genus" reg="Deltochilum">D.</tp:taxon-name-part> <tp:taxon-name-part taxon-name-part-type="species" reg="nobile">nobile</tp:taxon-name-part></tp:taxon-name></italic> sp. nov.; <bold>K</bold>. Lectotype of <italic><tp:taxon-name><tp:taxon-name-part taxon-name-part-type="genus" reg="Deltochilum">D.</tp:taxon-name-part> <tp:taxon-name-part taxon-name-part-type="species" reg="plebejum">plebejum</tp:taxon-name-part></tp:taxon-name></italic> Balthasar, 1939; <bold>L</bold>. Paralectotype of <italic><tp:taxon-name><tp:taxon-name-part taxon-name-part-type="genus" reg="Deltochilum">D.</tp:taxon-name-part> <tp:taxon-name-part taxon-name-part-type="species" reg="plebejum">plebejum</tp:taxon-name-part></tp:taxon-name></italic>. Scale bars: 1 mm.</p></caption><graphic xmlns:xlink="http://www.w3.org/1999/xlink" xlink:href="zookeys-1280-171_article-182114__-g004.jpg" id="oo_1654214.jpg" position="float" orientation="portrait" xlink:type="simple"><uri content-type="original_file" xlink:type="simple">https://binary.pensoft.net/fig/1654214</uri></graphic></fig><fig id="F7" position="float" orientation="portrait"><object-id xmlns:xlink="http://www.w3.org/1999/xlink" content-type="doi" xlink:type="simple">10.3897/zookeys.1280.182114.figure7</object-id><object-id xmlns:xlink="http://www.w3.org/1999/xlink" content-type="arpha" xlink:type="simple">03E338FA-EA8A-543F-BB6E-80BCCD8AE730</object-id><label>Figure 7.</label><caption><p>Known distribution of the species of the <tp:taxon-name><tp:taxon-name-part taxon-name-part-type="genus" reg="Deltochilum"/><tp:taxon-name-part taxon-name-part-type="species" reg="plebejum">plebejum</tp:taxon-name-part></tp:taxon-name> species group. <bold>A</bold>. <italic><tp:taxon-name><tp:taxon-name-part taxon-name-part-type="genus" reg="Deltochilum">Deltochilum</tp:taxon-name-part> <tp:taxon-name-part taxon-name-part-type="species" reg="abdominale">abdominale</tp:taxon-name-part></tp:taxon-name></italic> Martínez, 1947, <italic><tp:taxon-name><tp:taxon-name-part taxon-name-part-type="genus" reg="Deltochilum">D.</tp:taxon-name-part> <tp:taxon-name-part taxon-name-part-type="species" reg="plebejum">plebejum</tp:taxon-name-part></tp:taxon-name></italic> Balthasar, 1939, <italic><tp:taxon-name><tp:taxon-name-part taxon-name-part-type="genus" reg="Deltochilum">D.</tp:taxon-name-part> <tp:taxon-name-part taxon-name-part-type="species" reg="nobile">nobile</tp:taxon-name-part></tp:taxon-name></italic> sp. nov., <italic><tp:taxon-name><tp:taxon-name-part taxon-name-part-type="genus" reg="Deltochilum">D.</tp:taxon-name-part> <tp:taxon-name-part taxon-name-part-type="species" reg="ventripuncturatus">ventripuncturatus</tp:taxon-name-part></tp:taxon-name></italic> sp. nov., <italic><tp:taxon-name><tp:taxon-name-part taxon-name-part-type="genus" reg="Deltochilum">D.</tp:taxon-name-part> <tp:taxon-name-part taxon-name-part-type="species" reg="altiventris">altiventris</tp:taxon-name-part></tp:taxon-name></italic> sp. nov. and <italic><tp:taxon-name><tp:taxon-name-part taxon-name-part-type="genus" reg="Deltochilum">D.</tp:taxon-name-part> <tp:taxon-name-part taxon-name-part-type="species" reg="tyba">tyba</tp:taxon-name-part></tp:taxon-name></italic> sp. nov.; <bold>B</bold>. <italic><tp:taxon-name><tp:taxon-name-part taxon-name-part-type="genus" reg="Deltochilum">Deltochilum</tp:taxon-name-part> <tp:taxon-name-part taxon-name-part-type="species" reg="parapseudoabdominale">parapseudoabdominale</tp:taxon-name-part></tp:taxon-name></italic> sp. nov., <italic><tp:taxon-name><tp:taxon-name-part taxon-name-part-type="genus" reg="Deltochilum">D.</tp:taxon-name-part> <tp:taxon-name-part taxon-name-part-type="species" reg="pseudoabdominale">pseudoabdominale</tp:taxon-name-part></tp:taxon-name></italic> sp. nov., <italic><tp:taxon-name><tp:taxon-name-part taxon-name-part-type="genus" reg="Deltochilum">D.</tp:taxon-name-part> <tp:taxon-name-part taxon-name-part-type="species" reg="pauxi">pauxi</tp:taxon-name-part></tp:taxon-name></italic> sp. nov., <italic><tp:taxon-name><tp:taxon-name-part taxon-name-part-type="genus" reg="Deltochilum">D.</tp:taxon-name-part> <tp:taxon-name-part taxon-name-part-type="species" reg="picachos">picachos</tp:taxon-name-part></tp:taxon-name></italic> sp. nov. Question mark “?” indicates the unspecified locality (Maracaibo Basin) of <italic><tp:taxon-name><tp:taxon-name-part taxon-name-part-type="genus" reg="Deltochilum">D.</tp:taxon-name-part> <tp:taxon-name-part taxon-name-part-type="species" reg="plebejum">plebejum</tp:taxon-name-part></tp:taxon-name></italic> Balthasar, 1939.</p></caption><graphic xmlns:xlink="http://www.w3.org/1999/xlink" xlink:href="zookeys-1280-171_article-182114__-g007.jpg" id="oo_1654217.jpg" position="float" orientation="portrait" xlink:type="simple"><uri content-type="original_file" xlink:type="simple">https://binary.pensoft.net/fig/1654217</uri></graphic></fig><fig id="F10" position="float" orientation="portrait"><object-id xmlns:xlink="http://www.w3.org/1999/xlink" content-type="doi" xlink:type="simple">10.3897/zookeys.1280.182114.figure10</object-id><object-id xmlns:xlink="http://www.w3.org/1999/xlink" content-type="arpha" xlink:type="simple">2663EA87-F401-5FB1-A560-DB49118120CD</object-id><label>Figure 10.</label><caption><p>Morphology of <italic><tp:taxon-name><tp:taxon-name-part taxon-name-part-type="genus" reg="Deltochilum">D.</tp:taxon-name-part> <tp:taxon-name-part taxon-name-part-type="species" reg="pseudoabdominale">pseudoabdominale</tp:taxon-name-part></tp:taxon-name></italic> sp. nov., holotype male. <bold>A</bold>. Head; <bold>B</bold>. Pronotum; <bold>C</bold>. Elytra; <bold>D</bold>. Metaventrite; <bold>E</bold>. Abdomen, ventrites, white lines showing the comparison of the width of the expansion of the ventrite I (on ventrite III) and the distance between the mesocoxae. Scale bars: 1 mm.</p></caption><graphic xmlns:xlink="http://www.w3.org/1999/xlink" xlink:href="zookeys-1280-171_article-182114__-g010.jpg" id="oo_1654220.jpg" position="float" orientation="portrait" xlink:type="simple"><uri content-type="original_file" xlink:type="simple">https://binary.pensoft.net/fig/1654220</uri></graphic></fig><fig id="F12" position="float" orientation="portrait"><object-id xmlns:xlink="http://www.w3.org/1999/xlink" content-type="doi" xlink:type="simple">10.3897/zookeys.1280.182114.figure12</object-id><object-id xmlns:xlink="http://www.w3.org/1999/xlink" content-type="arpha" xlink:type="simple">8C0DCCDD-86DE-57D9-B136-02C40B9ED5A8</object-id><label>Figure 12.</label><caption><p>Morphology of <italic><tp:taxon-name><tp:taxon-name-part taxon-name-part-type="genus" reg="Deltochilum">D.</tp:taxon-name-part> <tp:taxon-name-part taxon-name-part-type="species" reg="parapseudoabdominale">parapseudoabdominale</tp:taxon-name-part></tp:taxon-name></italic> sp. nov., holotype male. <bold>A</bold>. Head; <bold>B</bold>. Pronotum; <bold>C</bold>. Elytra; <bold>D</bold>. Metaventrite; <bold>E</bold>. Abdomen, ventrites, white lines showing the comparison of the width of the expansion of the ventrite I (on ventrite III) and the distance between the mesocoxae. Scale bars: 1 mm.</p></caption><graphic xmlns:xlink="http://www.w3.org/1999/xlink" xlink:href="zookeys-1280-171_article-182114__-g012.jpg" id="oo_1654222.jpg" position="float" orientation="portrait" xlink:type="simple"><uri content-type="original_file" xlink:type="simple">https://binary.pensoft.net/fig/1654222</uri></graphic></fig><fig id="F14" position="float" orientation="portrait"><object-id xmlns:xlink="http://www.w3.org/1999/xlink" content-type="doi" xlink:type="simple">10.3897/zookeys.1280.182114.figure14</object-id><object-id xmlns:xlink="http://www.w3.org/1999/xlink" content-type="arpha" xlink:type="simple">18E1FD8E-C09E-5281-AEE5-AD83501AEC3B</object-id><label>Figure 14.</label><caption><p>Morphology of <italic><tp:taxon-name><tp:taxon-name-part taxon-name-part-type="genus" reg="Deltochilum">D.</tp:taxon-name-part> <tp:taxon-name-part taxon-name-part-type="species" reg="picachos">picachos</tp:taxon-name-part></tp:taxon-name></italic> sp. nov., holotype male<bold>. A</bold>. Head; <bold>B</bold>. Pronotum; <bold>C</bold>. Elytra; <bold>D</bold>. Metaventrite; <bold>E</bold>. Abdomen, ventrites, white lines showing the comparison of the width of the expansion of the ventrite I (on ventrite III) and the distance between the mesocoxae. Scale bars: 1 mm.</p></caption><graphic xmlns:xlink="http://www.w3.org/1999/xlink" xlink:href="zookeys-1280-171_article-182114__-g014.jpg" id="oo_1654224.jpg" position="float" orientation="portrait" xlink:type="simple"><uri content-type="original_file" xlink:type="simple">https://binary.pensoft.net/fig/1654224</uri></graphic></fig><fig id="F16" position="float" orientation="portrait"><object-id xmlns:xlink="http://www.w3.org/1999/xlink" content-type="doi" xlink:type="simple">10.3897/zookeys.1280.182114.figure16</object-id><object-id xmlns:xlink="http://www.w3.org/1999/xlink" content-type="arpha" xlink:type="simple">477F8A6D-B179-56D4-AA2D-35F6BED221A0</object-id><label>Figure 16.</label><caption><p>Morphology of <italic><tp:taxon-name><tp:taxon-name-part taxon-name-part-type="genus" reg="Deltochilum">D.</tp:taxon-name-part> <tp:taxon-name-part taxon-name-part-type="species" reg="pauxi">pauxi</tp:taxon-name-part></tp:taxon-name></italic> sp. nov., holotype male. <bold>A</bold>. Head; <bold>B</bold>. Pronotum; <bold>C</bold>. Elytra; <bold>D</bold>. Metaventrite; <bold>E</bold>. Abdomen, ventrites. Scale bars: 1 mm.</p></caption><graphic xmlns:xlink="http://www.w3.org/1999/xlink" xlink:href="zookeys-1280-171_article-182114__-g016.jpg" id="oo_1654227.jpg" position="float" orientation="portrait" xlink:type="simple"><uri content-type="original_file" xlink:type="simple">https://binary.pensoft.net/fig/1654227</uri></graphic></fig><fig id="F11" position="float" orientation="portrait"><object-id xmlns:xlink="http://www.w3.org/1999/xlink" content-type="doi" xlink:type="simple">10.3897/zookeys.1280.182114.figure11</object-id><object-id xmlns:xlink="http://www.w3.org/1999/xlink" content-type="arpha" xlink:type="simple">A8E98689-9B47-5D60-A9DE-FE0C9E4237CE</object-id><label>Figure 11.</label><caption><p>Morphology of <italic><tp:taxon-name><tp:taxon-name-part taxon-name-part-type="genus" reg="Deltochilum">D.</tp:taxon-name-part> <tp:taxon-name-part taxon-name-part-type="species" reg="pseudoabdominale">pseudoabdominale</tp:taxon-name-part></tp:taxon-name></italic> sp. nov., <bold>A–F</bold>. Holotype male, <bold>G</bold>. Paratype, medium-sized male <bold>A</bold>. Mesofemur; <bold>B</bold>. Metatibia, arrow showing the internal carina; <bold>C</bold>. Pygidium; <bold>D</bold>. Aedeagus, lateral view; <bold>E</bold>. Parameres, dorsal view; <bold>F</bold>. Endophallus; <bold>G</bold>. Metatibia, arrows showing the internal carina. Scale bars: 1 mm.</p></caption><graphic xmlns:xlink="http://www.w3.org/1999/xlink" xlink:href="zookeys-1280-171_article-182114__-g011.jpg" id="oo_1654221.jpg" position="float" orientation="portrait" xlink:type="simple"><uri content-type="original_file" xlink:type="simple">https://binary.pensoft.net/fig/1654221</uri></graphic></fig><fig id="F13" position="float" orientation="portrait"><object-id xmlns:xlink="http://www.w3.org/1999/xlink" content-type="doi" xlink:type="simple">10.3897/zookeys.1280.182114.figure13</object-id><object-id xmlns:xlink="http://www.w3.org/1999/xlink" content-type="arpha" xlink:type="simple">29656467-B0F5-53B0-A332-03A71F6F745B</object-id><label>Figure 13.</label><caption><p>Morphology of <italic><tp:taxon-name><tp:taxon-name-part taxon-name-part-type="genus" reg="Deltochilum">D.</tp:taxon-name-part> <tp:taxon-name-part taxon-name-part-type="species" reg="parapseudoabdominale">parapseudoabdominale</tp:taxon-name-part></tp:taxon-name></italic> sp. nov., holotype male. <bold>A</bold>. Mesofemur; <bold>B</bold>. Metatibia, arrow showing the internal carina; <bold>C</bold>. Pygidium; <bold>D</bold>. Aedeagus, lateral view; <bold>E</bold>. Parameres, dorsal view; <bold>F</bold>. Endophallus. Scale bars: 1 mm.</p></caption><graphic xmlns:xlink="http://www.w3.org/1999/xlink" xlink:href="zookeys-1280-171_article-182114__-g013.jpg" id="oo_1654223.jpg" position="float" orientation="portrait" xlink:type="simple"><uri content-type="original_file" xlink:type="simple">https://binary.pensoft.net/fig/1654223</uri></graphic></fig><fig id="F15" position="float" orientation="portrait"><object-id xmlns:xlink="http://www.w3.org/1999/xlink" content-type="doi" xlink:type="simple">10.3897/zookeys.1280.182114.figure15</object-id><object-id xmlns:xlink="http://www.w3.org/1999/xlink" content-type="arpha" xlink:type="simple">A70664A4-96F9-5E29-A9DD-F8198BEF752B</object-id><label>Figure 15.</label><caption><p>Morphology of <italic><tp:taxon-name><tp:taxon-name-part taxon-name-part-type="genus" reg="Deltochilum">D.</tp:taxon-name-part> <tp:taxon-name-part taxon-name-part-type="species" reg="picachos">picachos</tp:taxon-name-part></tp:taxon-name></italic> sp. nov., holotype male. <bold>A</bold>. Mesofemur; <bold>B</bold>. Metatibia, arrow showing the internal carina; <bold>C</bold>. Pygidium; <bold>D</bold>. Aedeagus, lateral view; <bold>E</bold>. Parameres, dorsal view; <bold>F</bold>. Endophallus. Scale bars: 1 mm.</p></caption><graphic xmlns:xlink="http://www.w3.org/1999/xlink" xlink:href="zookeys-1280-171_article-182114__-g015.jpg" id="oo_1654225.jpg" position="float" orientation="portrait" xlink:type="simple"><uri content-type="original_file" xlink:type="simple">https://binary.pensoft.net/fig/1654225</uri></graphic></fig><fig id="F17" position="float" orientation="portrait"><object-id xmlns:xlink="http://www.w3.org/1999/xlink" content-type="doi" xlink:type="simple">10.3897/zookeys.1280.182114.figure17</object-id><object-id xmlns:xlink="http://www.w3.org/1999/xlink" content-type="arpha" xlink:type="simple">FA38A31F-2A0D-540C-B68D-1CBB535F0712</object-id><label>Figure 17.</label><caption><p>Morphology of <italic><tp:taxon-name><tp:taxon-name-part taxon-name-part-type="genus" reg="Deltochilum">D.</tp:taxon-name-part> <tp:taxon-name-part taxon-name-part-type="species" reg="pauxi">pauxi</tp:taxon-name-part></tp:taxon-name></italic> sp. nov., <bold>A–F</bold>. Holotype male, <bold>G–H</bold>. Paratype, major male. <bold>A</bold>. Mesofemur; <bold>B</bold>. Metatibia, arrow showing the internal carina; <bold>C</bold>. Pygidium; <bold>D</bold>. Aedeagus, lateral view; <bold>E</bold>. Parameres, dorsal view; <bold>F</bold>. Endophallus; <bold>G</bold>. Pronotum, arrow showing the medial angle; <bold>H</bold>. Apex of the metatibia, Scale bars: 1 mm.</p></caption><graphic xmlns:xlink="http://www.w3.org/1999/xlink" xlink:href="zookeys-1280-171_article-182114__-g017.jpg" id="oo_1654228.jpg" position="float" orientation="portrait" xlink:type="simple"><uri content-type="original_file" xlink:type="simple">https://binary.pensoft.net/fig/1654228</uri></graphic></fig></tp:treatment-sec></tp:taxon-treatment>
