# Supplementary material for: Eight new species of Deltochilum Eschscholtz, 1822 (subgenus D. Deltohyboma Lane, 1946) from the Eastern Cordillera of Colombia and Venezuelan Andes (Coleoptera, Scarabaeinae, plebejum species group)
Source: Zookeys. 2026 May 22;1280:171–229. doi: 10.3897/zookeys.1280.182114 (PMC13221663; doi:10.3897/zookeys.1280.182114)
Supplement: XML Treatment for Deltochilum altiventris [file zookeys.1280.182114-treatment7.xml]

<!DOCTYPE tp:taxon-treatment
  PUBLIC "-//TaxonX//DTD Taxonomic Treatment Publishing DTD v0 20100105//EN" "tax-treatment-NSO.dtd">
<tp:taxon-treatment xmlns:tp="http://www.plazi.org/taxpub"><tp:treatment-meta><kwd-group><label>Taxon classification</label><kwd>
                <named-content content-type="kingdom">Animalia</named-content>
              </kwd><kwd>
                <named-content content-type="order">Coleoptera</named-content>
              </kwd><kwd>
                <named-content content-type="family">Scarabaeidae</named-content>
              </kwd></kwd-group><mixed-citation publication-type="journal"><person-group><name><surname>González-Alvarado</surname><given-names>Arturo</given-names></name><name><surname>Neita</surname><given-names>Jhon Cesar</given-names></name></person-group><article-title>Eight new species of <italic><tp:taxon-name><tp:taxon-name-part taxon-name-part-type="genus" reg="Deltochilum">Deltochilum</tp:taxon-name-part></tp:taxon-name></italic> Eschscholtz, 1822 (subgenus <italic><tp:taxon-name><tp:taxon-name-part taxon-name-part-type="genus" reg="Deltochilum">D.</tp:taxon-name-part> <tp:taxon-name-part taxon-name-part-type="subgenus" reg="Deltohyboma">Deltohyboma</tp:taxon-name-part></tp:taxon-name></italic> Lane, 1946) from the Eastern Cordillera of Colombia and Venezuelan Andes (<tp:taxon-name><tp:taxon-name-part taxon-name-part-type="order" reg="Coleoptera">Coleoptera</tp:taxon-name-part></tp:taxon-name>, <tp:taxon-name><tp:taxon-name-part taxon-name-part-type="subfamily" reg="Scarabaeinae">Scarabaeinae</tp:taxon-name-part></tp:taxon-name>, <italic><tp:taxon-name><tp:taxon-name-part taxon-name-part-type="genus" reg="Deltochilum"/><tp:taxon-name-part taxon-name-part-type="species" reg="plebejum">plebejum</tp:taxon-name-part></tp:taxon-name></italic> species group)</article-title><source>Zookeys</source><day>22</day><month>05</month><year>2026</year><volume>1280</volume><fpage>171</fpage><lpage>229</lpage><pub-id pub-id-type="doi">10.3897/zookeys.1280.182114</pub-id></mixed-citation></tp:treatment-meta><tp:nomenclature><tp:taxon-name><object-id xmlns:xlink="http://www.w3.org/1999/xlink" content-type="arpha" xlink:type="simple">34656E6E-64CD-5FE0-BA2F-A05B7F679BCA</object-id>
              <tp:taxon-name-part taxon-name-part-type="genus" reg="Deltochilum">Deltochilum</tp:taxon-name-part>
              <tp:taxon-name-part taxon-name-part-type="species" reg="altiventris">altiventris</tp:taxon-name-part>
              <object-id xmlns:xlink="http://www.w3.org/1999/xlink" content-type="zoobank" xlink:type="simple">https://zoobank.org/FA25867A-AD8D-4641-97CA-1C8BCC4AA079</object-id>
            </tp:taxon-name><tp:taxon-status xmlns:xlink="http://www.w3.org/1999/xlink" xlink:type="simple">sp. nov.</tp:taxon-status><xref ref-type="fig" rid="F3">Figs 3A</xref><xref ref-type="fig" rid="F3">, 3C</xref><xref ref-type="fig" rid="F3">, 3H</xref><xref ref-type="fig" rid="F4">, 4H</xref><xref ref-type="fig" rid="F7">, 7A (yellow triangles), 18, 19</xref></tp:nomenclature><tp:treatment-sec sec-type="Type material" id="SECID0EP1BI"><title>Type material.</title><p><bold><italic>Holotype</italic></bold>: ♂, <bold>Colombia: Cundinamarca</bold>: Medina, Vda. Periquito, Fca. Miramar, Campamento 2. Bosque subandino, Bosque entresacado, <named-content xmlns:xlink="http://www.w3.org/1999/xlink" content-type="dwc:verbatimCoordinates" xlink:type="simple"><named-content content-type="geo-json" specific-use="{&#34;type&#34;:&#34;Point&#34;,&#34;coordinates&#34;:[-73.434500,4.516361]}" id="NCID0E61BI" xlink:type="simple">04°30'58.9"N, 73°26'04.2"W</named-content></named-content>, 1212 m, 2018.iii.15–17, Castro M.I., Neita J.C. &amp; Torres E., T. Exc. H. T2T9(48 h) (<abbrev xmlns:xlink="http://www.w3.org/1999/xlink" xlink:title="Colección Entomológica del Instituto de Investigación de Recursos Biológicos Alexander von Humboldt, Villa de Leyva, Colombia (Jhon César Neita)" id="ABBRID0EE2BI" xlink:type="simple">IAvH</abbrev>) [<abbrev xmlns:xlink="http://www.w3.org/1999/xlink" xlink:title="Colección Entomológica del Instituto de Investigación de Recursos Biológicos Alexander von Humboldt, Villa de Leyva, Colombia (Jhon César Neita)" id="ABBRID0EI2BI" xlink:type="simple">IAvH</abbrev>-E-203206]. <bold><italic>Paratypes</italic> (108 specimens)</bold>: <bold>Colombia: Arauca</bold>: Tame. Brisas el Cravo. Bosque, <named-content xmlns:xlink="http://www.w3.org/1999/xlink" content-type="dwc:verbatimCoordinates" xlink:type="simple"><named-content content-type="geo-json" specific-use="{&#34;type&#34;:&#34;Point&#34;,&#34;coordinates&#34;:[-71.865833,6.523611]}" id="NCID0EV2BI" xlink:type="simple">06°31'25"N, 71°51'57"W</named-content></named-content>, 1500 m, 1♂, 15–19/II/08, F. Alvarado, E.H. (<named-content xmlns:xlink="http://www.w3.org/1999/xlink" content-type="dwc:collectionCode" xlink:title="Colección Alejandro Lopera Toro-Escarabajos Coprófagos de Colombia" xlink:href="https://scientific-collections.gbif.org/collection/e6def1ec-3d01-4362-9e53-ae6d77c977ad" id="NCID0E42BI" xlink:type="simple">CALT-ECC</named-content>); <bold>Boyacá</bold>: Cusiana Cerca a Pajarito, <named-content xmlns:xlink="http://www.w3.org/1999/xlink" content-type="dwc:verbatimCoordinates" xlink:type="simple"><named-content content-type="geo-json" specific-use="{&#34;type&#34;:&#34;Point&#34;,&#34;coordinates&#34;:[-72.688056,5.394167]}" id="NCID0EI3BI" xlink:type="simple">5°23'39"N, 72°41'17"W</named-content></named-content>, 1250 m, 1♀, vi.1997, F. Escobar coll. (<abbrev xmlns:xlink="http://www.w3.org/1999/xlink" content-type="institution" xlink:title="Canadian Museum of Nature, Ottawa, Canada (François Génier)" id="ABBRID0EN3BI" xlink:type="simple">CMNC</abbrev>), Cusiana Cerca a Pajarito, <named-content xmlns:xlink="http://www.w3.org/1999/xlink" content-type="dwc:verbatimCoordinates" xlink:type="simple"><named-content content-type="geo-json" specific-use="{&#34;type&#34;:&#34;Point&#34;,&#34;coordinates&#34;:[-72.688056,5.394167]}" id="NCID0EV3BI" xlink:type="simple">5°23'39"N, 72°41'17"W</named-content></named-content>, 1350 m, 1♂, vi.1997, F. Escobar coll. (<abbrev xmlns:xlink="http://www.w3.org/1999/xlink" content-type="institution" xlink:title="Canadian Museum of Nature, Ottawa, Canada (François Génier)" id="ABBRID0E13BI" xlink:type="simple">CMNC</abbrev>), Cusiana, Cerca a Pajarito. Bosque, <named-content xmlns:xlink="http://www.w3.org/1999/xlink" content-type="dwc:verbatimCoordinates" xlink:type="simple"><named-content content-type="geo-json" specific-use="{&#34;type&#34;:&#34;Point&#34;,&#34;coordinates&#34;:[-72.688056,5.394167]}" id="NCID0EC4BI" xlink:type="simple">5°23'39"N, 72°41'17"W</named-content></named-content>, 1250 m, 2♀, 3♂, 1997.vi, Escobar F., T. Exc. H. (<abbrev xmlns:xlink="http://www.w3.org/1999/xlink" xlink:title="Colección Entomológica del Instituto de Investigación de Recursos Biológicos Alexander von Humboldt, Villa de Leyva, Colombia (Jhon César Neita)" id="ABBRID0EH4BI" xlink:type="simple">IAvH</abbrev>), Cusiana, Cerca de Pajarito, Fca. Guayabetal, el paisano. Bosque, <named-content xmlns:xlink="http://www.w3.org/1999/xlink" content-type="dwc:verbatimCoordinates" xlink:type="simple"><named-content content-type="geo-json" specific-use="{&#34;type&#34;:&#34;Point&#34;,&#34;coordinates&#34;:[-72.666667,5.283333]}" id="NCID0EO4BI" xlink:type="simple">5°17'N, 72°40'W</named-content></named-content>, 1300 m, 1♂, 1997.vi.1, Escobar F., T. Exc. H. 74 (<abbrev xmlns:xlink="http://www.w3.org/1999/xlink" xlink:title="Colección Entomológica del Instituto de Investigación de Recursos Biológicos Alexander von Humboldt, Villa de Leyva, Colombia (Jhon César Neita)" id="ABBRID0ET4BI" xlink:type="simple">IAvH</abbrev>), Cusiana, Cerca de Pajarito, Fca. Guayabetal, el paisano. Potrero, <named-content xmlns:xlink="http://www.w3.org/1999/xlink" content-type="dwc:verbatimCoordinates" xlink:type="simple"><named-content content-type="geo-json" specific-use="{&#34;type&#34;:&#34;Point&#34;,&#34;coordinates&#34;:[-72.683333,5.433333]}" id="NCID0E14BI" xlink:type="simple">5°26'N, 72°41'W</named-content></named-content>, 1000 m, 1♂, 1997.vi.1, Escobar F., T. Exc. H. 73 (<abbrev xmlns:xlink="http://www.w3.org/1999/xlink" xlink:title="Colección Entomológica del Instituto de Investigación de Recursos Biológicos Alexander von Humboldt, Villa de Leyva, Colombia (Jhon César Neita)" id="ABBRID0E64BI" xlink:type="simple">IAvH</abbrev>), Pajarito. Corinto. Vereda La Sabana, Corregimiento Corinto, Finca El Mayor. Borde de bosque, <named-content xmlns:xlink="http://www.w3.org/1999/xlink" content-type="dwc:verbatimCoordinates" xlink:type="simple"><named-content content-type="geo-json" specific-use="{&#34;type&#34;:&#34;Point&#34;,&#34;coordinates&#34;:[-72.724778,5.400606]}" id="NCID0EG5BI" xlink:type="simple">5°24'02.18"N, 72°43'29.20"W</named-content></named-content>, 1542 m, 4 Unsexed, 2/04/2021, Andrés Felipe Morales Alba | David Camilo Martínez Dueñas, Trampa pitfall 4. 24H (<abbrev xmlns:xlink="http://www.w3.org/1999/xlink" xlink:title="Colección Entomológica del Museo de Historia Natural “Luis Gonzalo Andrade,” Tunja, Boyacá, Colombia (Juan Carvajal - Irina Morales)" id="ABBRID0EL5BI" xlink:type="simple">UPTC-CE</abbrev>), Paya. Vda. Bocas de Monte. Finca La Piedrota. Bosque, <named-content xmlns:xlink="http://www.w3.org/1999/xlink" content-type="dwc:verbatimCoordinates" xlink:type="simple"><named-content content-type="geo-json" specific-use="{&#34;type&#34;:&#34;Point&#34;,&#34;coordinates&#34;:[-72.465472,5.589333]}" id="NCID0ES5BI" xlink:type="simple">5°35'21.6"N, 72°27'55.7"W</named-content></named-content>, 1577 m, 1 Unsexed, 9/08/2021, Andrés Felipe Morales Alba | David Camilo Martínez Dueñas, Trampa pitfall 1. 24H (<abbrev xmlns:xlink="http://www.w3.org/1999/xlink" xlink:title="Colección Entomológica del Museo de Historia Natural “Luis Gonzalo Andrade,” Tunja, Boyacá, Colombia (Juan Carvajal - Irina Morales)" id="ABBRID0EX5BI" xlink:type="simple">UPTC-CE</abbrev>), Santa María, La Almenará, [4°52'11.29"N], [73°15'21.26"W], 800–1000 m, 1♀, Ago-2008, G. Amat &amp; R. Sarmiento (<abbrev xmlns:xlink="http://www.w3.org/1999/xlink" content-type="institution" xlink:title="Colección Entomológica del Instituto de Ciencias Naturales, Universidad Nacional de Colombia, Bogotá, Colombia (Fernando Fernández – Juan Pablo Botero)" id="ABBRID0E25BI" xlink:type="simple">ICN</abbrev>), Santa María, La Almenará, [4°52'11.29"N], [73°15'21.26"W], 880 m, 1♂, Octubre 2008, G. Amat &amp; Sarmiento R. (<abbrev xmlns:xlink="http://www.w3.org/1999/xlink" content-type="institution" xlink:title="Colección Entomológica del Instituto de Ciencias Naturales, Universidad Nacional de Colombia, Bogotá, Colombia (Fernando Fernández – Juan Pablo Botero)" id="ABBRID0EA6BI" xlink:type="simple">ICN</abbrev>), Santa María, Vda. Caño Negro. Bosque, [4°50'57.43"N], [73°16'31.43"W], 1♀, 2♂, 17–19/11/03, Pitfall. M.26 54 (<abbrev xmlns:xlink="http://www.w3.org/1999/xlink" content-type="institution" xlink:title="Colección Entomológica del Instituto de Ciencias Naturales, Universidad Nacional de Colombia, Bogotá, Colombia (Fernando Fernández – Juan Pablo Botero)" id="ABBRID0EF6BI" xlink:type="simple">ICN</abbrev>), Santa María. RN La Almenara. Vda. Sta Cecilia. Bosque, <named-content xmlns:xlink="http://www.w3.org/1999/xlink" content-type="dwc:verbatimCoordinates" xlink:type="simple"><named-content content-type="geo-json" specific-use="{&#34;type&#34;:&#34;Point&#34;,&#34;coordinates&#34;:[-73.253472,4.880083]}" id="NCID0EN6BI" xlink:type="simple">04°52'48.3"N, 073°15'12.5"W</named-content></named-content>, 1191 m, 1♀, 1♂, 16.vii.2018, Martínez, D., T.Ecx.H. #ALF2(72 h) (<abbrev xmlns:xlink="http://www.w3.org/1999/xlink" xlink:title="Colección Entomológica del Instituto de Investigación de Recursos Biológicos Alexander von Humboldt, Villa de Leyva, Colombia (Jhon César Neita)" id="ABBRID0ES6BI" xlink:type="simple">IAvH</abbrev>), Santa María. Vda. Caño Negro. Fca. Santa María. Bosque, <named-content xmlns:xlink="http://www.w3.org/1999/xlink" content-type="dwc:verbatimCoordinates" xlink:type="simple"><named-content content-type="geo-json" specific-use="{&#34;type&#34;:&#34;Point&#34;,&#34;coordinates&#34;:[-73.288194,4.839583]}" id="NCID0EZ6BI" xlink:type="simple">04°50'22.5"N, 073°17'17.5"W</named-content></named-content>, 1470 m, 2♀, 2♂, 11.vii.2018, Martínez, D., T.Ecx.H. #SMF1R3(72 h) (<abbrev xmlns:xlink="http://www.w3.org/1999/xlink" xlink:title="Colección Entomológica del Instituto de Investigación de Recursos Biológicos Alexander von Humboldt, Villa de Leyva, Colombia (Jhon César Neita)" id="ABBRID0E56BI" xlink:type="simple">IAvH</abbrev>), Sta. Maria, Sendero Ecológico, [4°53'N], [73°17'W], 1♀, 2♂, 17–04–97, G. Amat (<abbrev xmlns:xlink="http://www.w3.org/1999/xlink" content-type="institution" xlink:title="Colección Entomológica del Instituto de Ciencias Naturales, Universidad Nacional de Colombia, Bogotá, Colombia (Fernando Fernández – Juan Pablo Botero)" id="ABBRID0ECACI" xlink:type="simple">ICN</abbrev>); Comijoque. Transecto Cusiana. Bosque, <named-content xmlns:xlink="http://www.w3.org/1999/xlink" content-type="dwc:verbatimCoordinates" xlink:type="simple"><named-content content-type="geo-json" specific-use="{&#34;type&#34;:&#34;Point&#34;,&#34;coordinates&#34;:[-72.683333,5.416667]}" id="NCID0EKACI" xlink:type="simple">5°25'N, 72°41'W</named-content></named-content>, 2000 m, 1♀, 1997.iv.6, Escobar F. (<abbrev xmlns:xlink="http://www.w3.org/1999/xlink" xlink:title="Colección Entomológica del Museo de Historia Natural “Luis Gonzalo Andrade,” Tunja, Boyacá, Colombia (Juan Carvajal - Irina Morales)" id="ABBRID0EPACI" xlink:type="simple">UPTC-CE</abbrev>), Cusiana cerca de Pajarito. Fca Guayabetal. El Paisano. Bosque, <named-content xmlns:xlink="http://www.w3.org/1999/xlink" content-type="dwc:verbatimCoordinates" xlink:type="simple"><named-content content-type="geo-json" specific-use="{&#34;type&#34;:&#34;Point&#34;,&#34;coordinates&#34;:[-72.683333,5.383333]}" id="NCID0EWACI" xlink:type="simple">5°23'N, 72°41'W</named-content></named-content>, 1250 m, 1♀, 1♂, 1997.iii.6, Escobar F. (<abbrev xmlns:xlink="http://www.w3.org/1999/xlink" xlink:title="Colección Entomológica del Museo de Historia Natural “Luis Gonzalo Andrade,” Tunja, Boyacá, Colombia (Juan Carvajal - Irina Morales)" id="ABBRID0E2ACI" xlink:type="simple">UPTC-CE</abbrev>), Cusiana cerca de Pajarito. Fca Guayabetal. El Paisano. Bosque, <named-content xmlns:xlink="http://www.w3.org/1999/xlink" content-type="dwc:verbatimCoordinates" xlink:type="simple"><named-content content-type="geo-json" specific-use="{&#34;type&#34;:&#34;Point&#34;,&#34;coordinates&#34;:[-72.683333,5.433333]}" id="NCID0ECBCI" xlink:type="simple">5°26'N, 72°41'W</named-content></named-content>, 1000 m, 1♀, 1997.v.6, Escobar F. (<abbrev xmlns:xlink="http://www.w3.org/1999/xlink" xlink:title="Colección Entomológica del Museo de Historia Natural “Luis Gonzalo Andrade,” Tunja, Boyacá, Colombia (Juan Carvajal - Irina Morales)" id="ABBRID0EHBCI" xlink:type="simple">UPTC-CE</abbrev>), 1♂, 1997.vi.6, Escobar F. (<abbrev xmlns:xlink="http://www.w3.org/1999/xlink" xlink:title="Colección Entomológica del Museo de Historia Natural “Luis Gonzalo Andrade,” Tunja, Boyacá, Colombia (Juan Carvajal - Irina Morales)" id="ABBRID0ELBCI" xlink:type="simple">UPTC-CE</abbrev>); <bold>Casanare</bold>: Cusiana. Bosque, <named-content xmlns:xlink="http://www.w3.org/1999/xlink" content-type="dwc:verbatimCoordinates" xlink:type="simple"><named-content content-type="geo-json" specific-use="{&#34;type&#34;:&#34;Point&#34;,&#34;coordinates&#34;:[-72.683333,5.383333]}" id="NCID0EUBCI" xlink:type="simple">5°23'N, 72°41'W</named-content></named-content>, 1200 m, 2♂, 1997.vi, Escobar F., T. Exc. H. (<abbrev xmlns:xlink="http://www.w3.org/1999/xlink" xlink:title="Colección Entomológica del Instituto de Investigación de Recursos Biológicos Alexander von Humboldt, Villa de Leyva, Colombia (Jhon César Neita)" id="ABBRID0EZBCI" xlink:type="simple">IAvH</abbrev>), Cusiana. Bosque, <named-content xmlns:xlink="http://www.w3.org/1999/xlink" content-type="dwc:verbatimCoordinates" xlink:type="simple"><named-content content-type="geo-json" specific-use="{&#34;type&#34;:&#34;Point&#34;,&#34;coordinates&#34;:[-72.683333,5.383333]}" id="NCID0EACCI" xlink:type="simple">5°23'N, 72°41'W</named-content></named-content>, 1000 m, 1♂, 1997.vi, Escobar F., T. Exc. H. (<abbrev xmlns:xlink="http://www.w3.org/1999/xlink" xlink:title="Colección Entomológica del Instituto de Investigación de Recursos Biológicos Alexander von Humboldt, Villa de Leyva, Colombia (Jhon César Neita)" id="ABBRID0EFCCI" xlink:type="simple">IAvH</abbrev>), Cusiana. Bosque, <named-content xmlns:xlink="http://www.w3.org/1999/xlink" content-type="dwc:verbatimCoordinates" xlink:type="simple"><named-content content-type="geo-json" specific-use="{&#34;type&#34;:&#34;Point&#34;,&#34;coordinates&#34;:[-72.683333,5.383333]}" id="NCID0EMCCI" xlink:type="simple">5°23'N, 72°41'W</named-content></named-content>, 1200 m, 1♂, 1997.vi, Escobar F., T. Exc. H. (<abbrev xmlns:xlink="http://www.w3.org/1999/xlink" xlink:title="Colección Entomológica del Instituto de Investigación de Recursos Biológicos Alexander von Humboldt, Villa de Leyva, Colombia (Jhon César Neita)" id="ABBRID0ERCCI" xlink:type="simple">IAvH</abbrev>), Cusiana. Bosque, <named-content xmlns:xlink="http://www.w3.org/1999/xlink" content-type="dwc:verbatimCoordinates" xlink:type="simple"><named-content content-type="geo-json" specific-use="{&#34;type&#34;:&#34;Point&#34;,&#34;coordinates&#34;:[-72.683333,5.383333]}" id="NCID0EYCCI" xlink:type="simple">5°23'N, 72°41'W</named-content></named-content>, 1000 m, 1♂, 1997.vi, Escobar F., T. Exc. H. (<abbrev xmlns:xlink="http://www.w3.org/1999/xlink" xlink:title="Colección Entomológica del Instituto de Investigación de Recursos Biológicos Alexander von Humboldt, Villa de Leyva, Colombia (Jhon César Neita)" id="ABBRID0E4CCI" xlink:type="simple">IAvH</abbrev>), Cusiana. Bosque, <named-content xmlns:xlink="http://www.w3.org/1999/xlink" content-type="dwc:verbatimCoordinates" xlink:type="simple"><named-content content-type="geo-json" specific-use="{&#34;type&#34;:&#34;Point&#34;,&#34;coordinates&#34;:[-72.683333,5.383333]}" id="NCID0EEDCI" xlink:type="simple">5°23'N, 72°41'W</named-content></named-content>, 1200 m, 2♂, 1997.vi, Escobar F., T. Exc. H. (<abbrev xmlns:xlink="http://www.w3.org/1999/xlink" xlink:title="Colección Entomológica del Instituto de Investigación de Recursos Biológicos Alexander von Humboldt, Villa de Leyva, Colombia (Jhon César Neita)" id="ABBRID0EJDCI" xlink:type="simple">IAvH</abbrev>), Tauramena. Monserrate Alto. Bosque, <named-content xmlns:xlink="http://www.w3.org/1999/xlink" content-type="dwc:verbatimCoordinates" xlink:type="simple"><named-content content-type="geo-json" specific-use="{&#34;type&#34;:&#34;Point&#34;,&#34;coordinates&#34;:[-72.855504,5.069943]}" id="NCID0EQDCI" xlink:type="simple">5.069943, -72.855504</named-content></named-content>, 1130 m, 1♀, IV/2018, P. Triviño, PF exc hum (<named-content xmlns:xlink="http://www.w3.org/1999/xlink" content-type="dwc:collectionCode" xlink:title="Colección Alejandro Lopera Toro-Escarabajos Coprófagos de Colombia" xlink:href="https://scientific-collections.gbif.org/collection/e6def1ec-3d01-4362-9e53-ae6d77c977ad" id="NCID0EYDCI" xlink:type="simple">CALT-ECC</named-content>), Tauramena. Monserrate Alto. Bosque, <named-content xmlns:xlink="http://www.w3.org/1999/xlink" content-type="dwc:verbatimCoordinates" xlink:type="simple"><named-content content-type="geo-json" specific-use="{&#34;type&#34;:&#34;Point&#34;,&#34;coordinates&#34;:[-72.84851,5.064737]}" id="NCID0EBECI" xlink:type="simple">5.064737, -72.84851</named-content></named-content>, 1311 m, 1♀, IV/2018, P. Triviño, PF exc hum (<named-content xmlns:xlink="http://www.w3.org/1999/xlink" content-type="dwc:collectionCode" xlink:title="Colección Alejandro Lopera Toro-Escarabajos Coprófagos de Colombia" xlink:href="https://scientific-collections.gbif.org/collection/e6def1ec-3d01-4362-9e53-ae6d77c977ad" id="NCID0EJECI" xlink:type="simple">CALT-ECC</named-content>), Tauramena. Monserrate Alto. Bosque, <named-content xmlns:xlink="http://www.w3.org/1999/xlink" content-type="dwc:verbatimCoordinates" xlink:type="simple"><named-content content-type="geo-json" specific-use="{&#34;type&#34;:&#34;Point&#34;,&#34;coordinates&#34;:[-72.855163,5.069697]}" id="NCID0ESECI" xlink:type="simple">5.069697, -72.855163</named-content></named-content>, 1120 m, 3♂, IV/2018, P. Triviño, PF exc hum (<named-content xmlns:xlink="http://www.w3.org/1999/xlink" content-type="dwc:collectionCode" xlink:title="Colección Alejandro Lopera Toro-Escarabajos Coprófagos de Colombia" xlink:href="https://scientific-collections.gbif.org/collection/e6def1ec-3d01-4362-9e53-ae6d77c977ad" id="NCID0E1ECI" xlink:type="simple">CALT-ECC</named-content>), Tauramena. Monserrate Alto. Bosque, <named-content xmlns:xlink="http://www.w3.org/1999/xlink" content-type="dwc:verbatimCoordinates" xlink:type="simple"><named-content content-type="geo-json" specific-use="{&#34;type&#34;:&#34;Point&#34;,&#34;coordinates&#34;:[-72.855504,5.069943]}" id="NCID0EDFCI" xlink:type="simple">5.069943, -72.855504</named-content></named-content>, 1130 m, 4♂, IV/2018, P. Triviño, PF exc hum (<named-content xmlns:xlink="http://www.w3.org/1999/xlink" content-type="dwc:collectionCode" xlink:title="Colección Alejandro Lopera Toro-Escarabajos Coprófagos de Colombia" xlink:href="https://scientific-collections.gbif.org/collection/e6def1ec-3d01-4362-9e53-ae6d77c977ad" id="NCID0ELFCI" xlink:type="simple">CALT-ECC</named-content>), Tauramena. Monserrate Alto. Bosque, <named-content xmlns:xlink="http://www.w3.org/1999/xlink" content-type="dwc:verbatimCoordinates" xlink:type="simple"><named-content content-type="geo-json" specific-use="{&#34;type&#34;:&#34;Point&#34;,&#34;coordinates&#34;:[-72.85743,5.07047]}" id="NCID0EUFCI" xlink:type="simple">5.07047, -72.85743</named-content></named-content>, 1169 m, 1♂, IV/2018, P. Triviño, PF exc hum (<named-content xmlns:xlink="http://www.w3.org/1999/xlink" content-type="dwc:collectionCode" xlink:title="Colección Alejandro Lopera Toro-Escarabajos Coprófagos de Colombia" xlink:href="https://scientific-collections.gbif.org/collection/e6def1ec-3d01-4362-9e53-ae6d77c977ad" id="NCID0E3FCI" xlink:type="simple">CALT-ECC</named-content>), Tauramena. Monserrate Alto. Bosque, <named-content xmlns:xlink="http://www.w3.org/1999/xlink" content-type="dwc:verbatimCoordinates" xlink:type="simple"><named-content content-type="geo-json" specific-use="{&#34;type&#34;:&#34;Point&#34;,&#34;coordinates&#34;:[-72.848524,5.064961]}" id="NCID0EFGCI" xlink:type="simple">5.064961, -72.848524</named-content></named-content>, 1271 m, 1♂, IV/2018, P. Triviño, PF exc hum (<named-content xmlns:xlink="http://www.w3.org/1999/xlink" content-type="dwc:collectionCode" xlink:title="Colección Alejandro Lopera Toro-Escarabajos Coprófagos de Colombia" xlink:href="https://scientific-collections.gbif.org/collection/e6def1ec-3d01-4362-9e53-ae6d77c977ad" id="NCID0ENGCI" xlink:type="simple">CALT-ECC</named-content>), Tauramena. Monserrate Alto. Bosque, <named-content xmlns:xlink="http://www.w3.org/1999/xlink" content-type="dwc:verbatimCoordinates" xlink:type="simple"><named-content content-type="geo-json" specific-use="{&#34;type&#34;:&#34;Point&#34;,&#34;coordinates&#34;:[-72.848473,5.064435]}" id="NCID0EWGCI" xlink:type="simple">5.064435, -72.848473</named-content></named-content>, 1290 m, 2♂, IV/2018, P. Triviño, PF exc hum (<named-content xmlns:xlink="http://www.w3.org/1999/xlink" content-type="dwc:collectionCode" xlink:title="Colección Alejandro Lopera Toro-Escarabajos Coprófagos de Colombia" xlink:href="https://scientific-collections.gbif.org/collection/e6def1ec-3d01-4362-9e53-ae6d77c977ad" id="NCID0E5GCI" xlink:type="simple">CALT-ECC</named-content>), Tauramena. Monserrate Alto. Bosque, <named-content xmlns:xlink="http://www.w3.org/1999/xlink" content-type="dwc:verbatimCoordinates" xlink:type="simple"><named-content content-type="geo-json" specific-use="{&#34;type&#34;:&#34;Point&#34;,&#34;coordinates&#34;:[-72.847425,5.063548]}" id="NCID0EHHCI" xlink:type="simple">5.063548, -72.847425</named-content></named-content>, 1339 m, 3♂, IV/2018, P. Triviño, PF exc hum (<named-content xmlns:xlink="http://www.w3.org/1999/xlink" content-type="dwc:collectionCode" xlink:title="Colección Alejandro Lopera Toro-Escarabajos Coprófagos de Colombia" xlink:href="https://scientific-collections.gbif.org/collection/e6def1ec-3d01-4362-9e53-ae6d77c977ad" id="NCID0EPHCI" xlink:type="simple">CALT-ECC</named-content>), Tauramena. Vda. El Palmar. Bosque, <named-content xmlns:xlink="http://www.w3.org/1999/xlink" content-type="dwc:verbatimCoordinates" xlink:type="simple"><named-content content-type="geo-json" specific-use="{&#34;type&#34;:&#34;Point&#34;,&#34;coordinates&#34;:[-72.847425,5.063548]}" id="NCID0EYHCI" xlink:type="simple">5.063548, -72.847425</named-content></named-content>, 1339 m, 1♂, IV/2018, P. Triviño, PF exc hum (<named-content xmlns:xlink="http://www.w3.org/1999/xlink" content-type="dwc:collectionCode" xlink:title="Colección Alejandro Lopera Toro-Escarabajos Coprófagos de Colombia" xlink:href="https://scientific-collections.gbif.org/collection/e6def1ec-3d01-4362-9e53-ae6d77c977ad" id="NCID0EAICI" xlink:type="simple">CALT-ECC</named-content>); <bold>Cundinamarca</bold>: Medina, Miralindo, <named-content xmlns:xlink="http://www.w3.org/1999/xlink" content-type="dwc:verbatimCoordinates" xlink:type="simple"><named-content content-type="geo-json" specific-use="{&#34;type&#34;:&#34;Point&#34;,&#34;coordinates&#34;:[-73.388056,4.592500]}" id="NCID0ELICI" xlink:type="simple">4°35'33"N, 73°23'17"W</named-content></named-content>, 1500 m, 1♀, 1997.ii-iii, Escobar F., T. Exc. H. (<abbrev xmlns:xlink="http://www.w3.org/1999/xlink" xlink:title="Colección Entomológica del Instituto de Investigación de Recursos Biológicos Alexander von Humboldt, Villa de Leyva, Colombia (Jhon César Neita)" id="ABBRID0EQICI" xlink:type="simple">IAvH</abbrev>), Medina, Miralindo, <named-content xmlns:xlink="http://www.w3.org/1999/xlink" content-type="dwc:verbatimCoordinates" xlink:type="simple"><named-content content-type="geo-json" specific-use="{&#34;type&#34;:&#34;Point&#34;,&#34;coordinates&#34;:[-73.388056,4.592500]}" id="NCID0EXICI" xlink:type="simple">4°35'33"N, 73°23'17"W</named-content></named-content>, 1250 m, 1♀, 1997.ii-iii, Escobar F., T. Exc. H. (<abbrev xmlns:xlink="http://www.w3.org/1999/xlink" xlink:title="Colección Entomológica del Instituto de Investigación de Recursos Biológicos Alexander von Humboldt, Villa de Leyva, Colombia (Jhon César Neita)" id="ABBRID0E3ICI" xlink:type="simple">IAvH</abbrev>), Medina, Miralindo, <named-content xmlns:xlink="http://www.w3.org/1999/xlink" content-type="dwc:verbatimCoordinates" xlink:type="simple"><named-content content-type="geo-json" specific-use="{&#34;type&#34;:&#34;Point&#34;,&#34;coordinates&#34;:[-73.388056,4.592500]}" id="NCID0EDJCI" xlink:type="simple">4°35'33"N, 73°23'17"W</named-content></named-content>, 1000 m, 2♀, 1997.ii-iii, Escobar F., T. Exc. H. (<abbrev xmlns:xlink="http://www.w3.org/1999/xlink" xlink:title="Colección Entomológica del Instituto de Investigación de Recursos Biológicos Alexander von Humboldt, Villa de Leyva, Colombia (Jhon César Neita)" id="ABBRID0EIJCI" xlink:type="simple">IAvH</abbrev>), Medina, Miralindo, <named-content xmlns:xlink="http://www.w3.org/1999/xlink" content-type="dwc:verbatimCoordinates" xlink:type="simple"><named-content content-type="geo-json" specific-use="{&#34;type&#34;:&#34;Point&#34;,&#34;coordinates&#34;:[-73.388056,4.592500]}" id="NCID0EPJCI" xlink:type="simple">4°35'33"N, 73°23'17"W</named-content></named-content>, 1500 m, 1♀, 1997.ii-iii, Escobar F., T. Exc. H. (<abbrev xmlns:xlink="http://www.w3.org/1999/xlink" xlink:title="Colección Entomológica del Instituto de Investigación de Recursos Biológicos Alexander von Humboldt, Villa de Leyva, Colombia (Jhon César Neita)" id="ABBRID0EUJCI" xlink:type="simple">IAvH</abbrev>), Medina, Miralindo, <named-content xmlns:xlink="http://www.w3.org/1999/xlink" content-type="dwc:verbatimCoordinates" xlink:type="simple"><named-content content-type="geo-json" specific-use="{&#34;type&#34;:&#34;Point&#34;,&#34;coordinates&#34;:[-73.388056,4.592500]}" id="NCID0E2JCI" xlink:type="simple">4°35'33"N, 73°23'17"W</named-content></named-content>, 1000 m, 2♂, 1997.ii-iii, Escobar F., T. Exc. H. (<abbrev xmlns:xlink="http://www.w3.org/1999/xlink" xlink:title="Colección Entomológica del Instituto de Investigación de Recursos Biológicos Alexander von Humboldt, Villa de Leyva, Colombia (Jhon César Neita)" id="ABBRID0EAKCI" xlink:type="simple">IAvH</abbrev>), Medina, Miralindo, <named-content xmlns:xlink="http://www.w3.org/1999/xlink" content-type="dwc:verbatimCoordinates" xlink:type="simple"><named-content content-type="geo-json" specific-use="{&#34;type&#34;:&#34;Point&#34;,&#34;coordinates&#34;:[-73.388056,4.592500]}" id="NCID0EHKCI" xlink:type="simple">4°35'33"N, 73°23'17"W</named-content></named-content>, 1500 m, 1♂, 1997.ii-iii, Escobar F., T. Exc. H. (<abbrev xmlns:xlink="http://www.w3.org/1999/xlink" xlink:title="Colección Entomológica del Instituto de Investigación de Recursos Biológicos Alexander von Humboldt, Villa de Leyva, Colombia (Jhon César Neita)" id="ABBRID0EMKCI" xlink:type="simple">IAvH</abbrev>), Medina, Miralindo, <named-content xmlns:xlink="http://www.w3.org/1999/xlink" content-type="dwc:verbatimCoordinates" xlink:type="simple"><named-content content-type="geo-json" specific-use="{&#34;type&#34;:&#34;Point&#34;,&#34;coordinates&#34;:[-73.388056,4.592500]}" id="NCID0ETKCI" xlink:type="simple">4°35'33"N, 73°23'17"W</named-content></named-content>, 1000 m, 1♂, 1997.ii-iii, Escobar F., T. Exc. H. (<abbrev xmlns:xlink="http://www.w3.org/1999/xlink" xlink:title="Colección Entomológica del Instituto de Investigación de Recursos Biológicos Alexander von Humboldt, Villa de Leyva, Colombia (Jhon César Neita)" id="ABBRID0EYKCI" xlink:type="simple">IAvH</abbrev>), Medina, Miralindo, <named-content xmlns:xlink="http://www.w3.org/1999/xlink" content-type="dwc:verbatimCoordinates" xlink:type="simple"><named-content content-type="geo-json" specific-use="{&#34;type&#34;:&#34;Point&#34;,&#34;coordinates&#34;:[-73.388056,4.592500]}" id="NCID0E6KCI" xlink:type="simple">4°35'33"N, 73°23'17"W</named-content></named-content>, 1250 m, 1♂, 1997.ii-iii, Escobar F., T. Exc. H. (<abbrev xmlns:xlink="http://www.w3.org/1999/xlink" xlink:title="Colección Entomológica del Instituto de Investigación de Recursos Biológicos Alexander von Humboldt, Villa de Leyva, Colombia (Jhon César Neita)" id="ABBRID0EELCI" xlink:type="simple">IAvH</abbrev>), Medina, Miralindo, <named-content xmlns:xlink="http://www.w3.org/1999/xlink" content-type="dwc:verbatimCoordinates" xlink:type="simple"><named-content content-type="geo-json" specific-use="{&#34;type&#34;:&#34;Point&#34;,&#34;coordinates&#34;:[-73.388056,4.592500]}" id="NCID0ELLCI" xlink:type="simple">4°35'33"N, 73°23'17"W</named-content></named-content>, 1000 m, 4♂, 1997.ii-iii, Escobar F., T. Exc. H. (<abbrev xmlns:xlink="http://www.w3.org/1999/xlink" xlink:title="Colección Entomológica del Instituto de Investigación de Recursos Biológicos Alexander von Humboldt, Villa de Leyva, Colombia (Jhon César Neita)" id="ABBRID0EQLCI" xlink:type="simple">IAvH</abbrev>), Medina, Vda. Periquito, Fca. Miramar, Campamento 2. Bosque subandino, Bosque entresacado, <named-content xmlns:xlink="http://www.w3.org/1999/xlink" content-type="dwc:verbatimCoordinates" xlink:type="simple"><named-content content-type="geo-json" specific-use="{&#34;type&#34;:&#34;Point&#34;,&#34;coordinates&#34;:[-73.435917,4.516111]}" id="NCID0EXLCI" xlink:type="simple">04°30'58.0"N, 73°26'09.3"W</named-content></named-content>, 1277 m, 1♀, 2♂, 2018.iii.15–16, Castro M.I., Neita J.C. &amp; Torres E., T. Exc. H. T2T6(24 h) (<abbrev xmlns:xlink="http://www.w3.org/1999/xlink" xlink:title="Colección Entomológica del Instituto de Investigación de Recursos Biológicos Alexander von Humboldt, Villa de Leyva, Colombia (Jhon César Neita)" id="ABBRID0E3LCI" xlink:type="simple">IAvH</abbrev>), Medina, Vda. Periquito, Fca. Miramar, Campamento 2. Bosque subandino, Bosque entresacado, <named-content xmlns:xlink="http://www.w3.org/1999/xlink" content-type="dwc:verbatimCoordinates" xlink:type="simple"><named-content content-type="geo-json" specific-use="{&#34;type&#34;:&#34;Point&#34;,&#34;coordinates&#34;:[-73.434972,4.516222]}" id="NCID0EDMCI" xlink:type="simple">04°30'58.4"N, 73°26'05.9"W</named-content></named-content>, 1229 m, 1♀, 2018.iii.15–16, Castro M.I., Neita J.C. &amp; Torres E., T. Exc. H. T2T8(24 h) (<abbrev xmlns:xlink="http://www.w3.org/1999/xlink" xlink:title="Colección Entomológica del Instituto de Investigación de Recursos Biológicos Alexander von Humboldt, Villa de Leyva, Colombia (Jhon César Neita)" id="ABBRID0EIMCI" xlink:type="simple">IAvH</abbrev>), Medina, Vda. Periquito, Fca. Miramar, Campamento 2. Bosque subandino, Bosque entresacado, <named-content xmlns:xlink="http://www.w3.org/1999/xlink" content-type="dwc:verbatimCoordinates" xlink:type="simple"><named-content content-type="geo-json" specific-use="{&#34;type&#34;:&#34;Point&#34;,&#34;coordinates&#34;:[-73.436389,4.515778]}" id="NCID0EPMCI" xlink:type="simple">04°30'56.8"N, 73°26'11.0"W</named-content></named-content>, 1289 m, 1♂, 2018.iii.15–17, Castro M.I., Neita J.C. &amp; Torres E., T. Exc. H. T2T5(48 h) (<abbrev xmlns:xlink="http://www.w3.org/1999/xlink" xlink:title="Colección Entomológica del Instituto de Investigación de Recursos Biológicos Alexander von Humboldt, Villa de Leyva, Colombia (Jhon César Neita)" id="ABBRID0EUMCI" xlink:type="simple">IAvH</abbrev>), Medina, Vda. Periquito, Fca. Miramar, Campamento 2. Bosque subandino, Bosque entresacado, <named-content xmlns:xlink="http://www.w3.org/1999/xlink" content-type="dwc:verbatimCoordinates" xlink:type="simple"><named-content content-type="geo-json" specific-use="{&#34;type&#34;:&#34;Point&#34;,&#34;coordinates&#34;:[-73.435500,4.516417]}" id="NCID0E2MCI" xlink:type="simple">04°30'59.1"N, 73°26'07.8"W</named-content></named-content>, 1246 m, 1♂, 2018.iii.15–17, Castro M.I., Neita J.C. &amp; Torres E., T. Exc. H. T2T7(48 h) (<abbrev xmlns:xlink="http://www.w3.org/1999/xlink" xlink:title="Colección Entomológica del Instituto de Investigación de Recursos Biológicos Alexander von Humboldt, Villa de Leyva, Colombia (Jhon César Neita)" id="ABBRID0EANCI" xlink:type="simple">IAvH</abbrev>), Medina, Vda. Periquito, Fca. Miramar, Campamento 2. Bosque subandino, Bosque primario, <named-content xmlns:xlink="http://www.w3.org/1999/xlink" content-type="dwc:verbatimCoordinates" xlink:type="simple"><named-content content-type="geo-json" specific-use="{&#34;type&#34;:&#34;Point&#34;,&#34;coordinates&#34;:[-73.442278,4.514556]}" id="NCID0EHNCI" xlink:type="simple">04°30'52.4"N, 73°26'32.2"W</named-content></named-content>, 1510 m, 1♀, 2018.iii.14–15, Castro M.I., Neita J.C. &amp; Torres E., T. Exc. H. T1T2(24 h) (<abbrev xmlns:xlink="http://www.w3.org/1999/xlink" xlink:title="Colección Entomológica del Instituto de Investigación de Recursos Biológicos Alexander von Humboldt, Villa de Leyva, Colombia (Jhon César Neita)" id="ABBRID0EMNCI" xlink:type="simple">IAvH</abbrev>), Medina, Vda. Periquito, Fca. Miramar, Campamento 2. Bosque subandino, Bosque primario, <named-content xmlns:xlink="http://www.w3.org/1999/xlink" content-type="dwc:verbatimCoordinates" xlink:type="simple"><named-content content-type="geo-json" specific-use="{&#34;type&#34;:&#34;Point&#34;,&#34;coordinates&#34;:[-73.441639,4.515222]}" id="NCID0ETNCI" xlink:type="simple">04°30'54.8"N, 73°26'29.9"W</named-content></named-content>, 1507 m, 1♂, 2018.iii.14–15, Castro M.I., Neita J.C. &amp; Torres E., T. Exc. H. T1T4(24 h) (<abbrev xmlns:xlink="http://www.w3.org/1999/xlink" xlink:title="Colección Entomológica del Instituto de Investigación de Recursos Biológicos Alexander von Humboldt, Villa de Leyva, Colombia (Jhon César Neita)" id="ABBRID0EYNCI" xlink:type="simple">IAvH</abbrev>), Medina, Vda. Periquito, Fca. Miramar, Campamento 2. Bosque subandino, Bosque primario, <named-content xmlns:xlink="http://www.w3.org/1999/xlink" content-type="dwc:verbatimCoordinates" xlink:type="simple"><named-content content-type="geo-json" specific-use="{&#34;type&#34;:&#34;Point&#34;,&#34;coordinates&#34;:[-73.442389,4.514083]}" id="NCID0E6NCI" xlink:type="simple">04°30'50.7"N, 73°26'32.6"W</named-content></named-content>, 1515 m, 1♀, 2♂, 2018.iii.14–16, Castro M.I., Neita J.C. &amp; Torres E., T. Exc. H. T1T1(48 h) (<abbrev xmlns:xlink="http://www.w3.org/1999/xlink" xlink:title="Colección Entomológica del Instituto de Investigación de Recursos Biológicos Alexander von Humboldt, Villa de Leyva, Colombia (Jhon César Neita)" id="ABBRID0EEOCI" xlink:type="simple">IAvH</abbrev>), Medina, Vda. Periquito, Fca. Miramar, Campamento 2. Bosque subandino, Bosque primario, <named-content xmlns:xlink="http://www.w3.org/1999/xlink" content-type="dwc:verbatimCoordinates" xlink:type="simple"><named-content content-type="geo-json" specific-use="{&#34;type&#34;:&#34;Point&#34;,&#34;coordinates&#34;:[-73.441917,4.514833]}" id="NCID0ELOCI" xlink:type="simple">04°30'53.4"N, 73°26'30.9"W</named-content></named-content>, 1509 m, 1♂, 2018.iii.14–16, Castro M.I., Neita J.C. &amp; Torres E., T. Exc. H. T1T3(48 h) (<abbrev xmlns:xlink="http://www.w3.org/1999/xlink" xlink:title="Colección Entomológica del Instituto de Investigación de Recursos Biológicos Alexander von Humboldt, Villa de Leyva, Colombia (Jhon César Neita)" id="ABBRID0EQOCI" xlink:type="simple">IAvH</abbrev>), Medina, Vda. Periquito, Fca. Miramar, Campamento 2. Bosque subandino, Bosque primario, <named-content xmlns:xlink="http://www.w3.org/1999/xlink" content-type="dwc:verbatimCoordinates" xlink:type="simple"><named-content content-type="geo-json" specific-use="{&#34;type&#34;:&#34;Point&#34;,&#34;coordinates&#34;:[-73.441250,4.515528]}" id="NCID0EXOCI" xlink:type="simple">04°30'55.9"N, 73°26'28.5"W</named-content></named-content>, 1527 m, 1♀, 2018.iii.14–16, Castro M.I., Neita J.C. &amp; Torres E., T. Exc. H. T1T5(48 h) (<abbrev xmlns:xlink="http://www.w3.org/1999/xlink" xlink:title="Colección Entomológica del Instituto de Investigación de Recursos Biológicos Alexander von Humboldt, Villa de Leyva, Colombia (Jhon César Neita)" id="ABBRID0E3OCI" xlink:type="simple">IAvH</abbrev>), Medina. Miralindo, <named-content xmlns:xlink="http://www.w3.org/1999/xlink" content-type="dwc:verbatimCoordinates" xlink:type="simple"><named-content content-type="geo-json" specific-use="{&#34;type&#34;:&#34;Point&#34;,&#34;coordinates&#34;:[-73.388056,4.592500]}" id="NCID0EDPCI" xlink:type="simple">4°35'33"N, 73°23'17"W</named-content></named-content>, 550 m, 1♂, Fev.Mar/1997, F. Escobar, Ex. Hum. (<named-content xmlns:xlink="http://www.w3.org/1999/xlink" content-type="dwc:collectionCode" xlink:title="Colección Alejandro Lopera Toro-Escarabajos Coprófagos de Colombia" xlink:href="https://scientific-collections.gbif.org/collection/e6def1ec-3d01-4362-9e53-ae6d77c977ad" id="NCID0ELPCI" xlink:type="simple">CALT-ECC</named-content>), Miralindo, Medina, <named-content xmlns:xlink="http://www.w3.org/1999/xlink" content-type="dwc:verbatimCoordinates" xlink:type="simple"><named-content content-type="geo-json" specific-use="{&#34;type&#34;:&#34;Point&#34;,&#34;coordinates&#34;:[-73.388056,4.592500]}" id="NCID0EUPCI" xlink:type="simple">4°35'33"N, 73°23'17"W</named-content></named-content>, 1000 m, 1♀, 1♂, ii-iii.1997, F. Escobar coll. (<abbrev xmlns:xlink="http://www.w3.org/1999/xlink" content-type="institution" xlink:title="Canadian Museum of Nature, Ottawa, Canada (François Génier)" id="ABBRID0EZPCI" xlink:type="simple">CMNC</abbrev>); <bold>Meta</bold>: Cubarral. F. La Cabaña. B. Montano, <named-content xmlns:xlink="http://www.w3.org/1999/xlink" content-type="dwc:verbatimCoordinates" xlink:type="simple"><named-content content-type="geo-json" specific-use="{&#34;type&#34;:&#34;Point&#34;,&#34;coordinates&#34;:[-73.889444,3.827500]}" id="NCID0EDQCI" xlink:type="simple">3°49'39"N, 73°53'22.00"W</named-content></named-content>, 1000 m, 1♀, 1♀, IV/2015, M. Ramírez, PF Exc Hum (<named-content xmlns:xlink="http://www.w3.org/1999/xlink" content-type="dwc:collectionCode" xlink:title="Colección Alejandro Lopera Toro-Escarabajos Coprófagos de Colombia" xlink:href="https://scientific-collections.gbif.org/collection/e6def1ec-3d01-4362-9e53-ae6d77c977ad" id="NCID0ELQCI" xlink:type="simple">CALT-ECC</named-content>), Cubarral. F. La Cabaña. B. Montano, <named-content xmlns:xlink="http://www.w3.org/1999/xlink" content-type="dwc:verbatimCoordinates" xlink:type="simple"><named-content content-type="geo-json" specific-use="{&#34;type&#34;:&#34;Point&#34;,&#34;coordinates&#34;:[-73.889444,3.827500]}" id="NCID0EUQCI" xlink:type="simple">3°49'39"N, 73°53'22.00"W</named-content></named-content>, 530 m, 2♀, IV/2015, M. Ramírez, PF Exc Hum (<named-content xmlns:xlink="http://www.w3.org/1999/xlink" content-type="dwc:collectionCode" xlink:title="Colección Alejandro Lopera Toro-Escarabajos Coprófagos de Colombia" xlink:href="https://scientific-collections.gbif.org/collection/e6def1ec-3d01-4362-9e53-ae6d77c977ad" id="NCID0E3QCI" xlink:type="simple">CALT-ECC</named-content>), Cubarral. F. La Cabaña. B. Montano, <named-content xmlns:xlink="http://www.w3.org/1999/xlink" content-type="dwc:verbatimCoordinates" xlink:type="simple"><named-content content-type="geo-json" specific-use="{&#34;type&#34;:&#34;Point&#34;,&#34;coordinates&#34;:[-73.889444,3.827500]}" id="NCID0EFRCI" xlink:type="simple">3°49'39"N, 73°53'22.00"W</named-content></named-content>, 1000 m, 2♀, IV/2015, M. Ramírez, PF Exc Hum (<named-content xmlns:xlink="http://www.w3.org/1999/xlink" content-type="dwc:collectionCode" xlink:title="Colección Alejandro Lopera Toro-Escarabajos Coprófagos de Colombia" xlink:href="https://scientific-collections.gbif.org/collection/e6def1ec-3d01-4362-9e53-ae6d77c977ad" id="NCID0ENRCI" xlink:type="simple">CALT-ECC</named-content>), Cubarral. F. La Cabaña. B. Montano, <named-content xmlns:xlink="http://www.w3.org/1999/xlink" content-type="dwc:verbatimCoordinates" xlink:type="simple"><named-content content-type="geo-json" specific-use="{&#34;type&#34;:&#34;Point&#34;,&#34;coordinates&#34;:[-73.889444,3.827500]}" id="NCID0EWRCI" xlink:type="simple">3°49'39"N, 73°53'22.00"W</named-content></named-content>, 530 m, 2 h?#, IV/2015, M. Ramírez, PF Exc Hum (<named-content xmlns:xlink="http://www.w3.org/1999/xlink" content-type="dwc:collectionCode" xlink:title="Colección Alejandro Lopera Toro-Escarabajos Coprófagos de Colombia" xlink:href="https://scientific-collections.gbif.org/collection/e6def1ec-3d01-4362-9e53-ae6d77c977ad" id="NCID0E5RCI" xlink:type="simple">CALT-ECC</named-content>), Cubarral. F. La Cabaña. B. Montano, <named-content xmlns:xlink="http://www.w3.org/1999/xlink" content-type="dwc:verbatimCoordinates" xlink:type="simple"><named-content content-type="geo-json" specific-use="{&#34;type&#34;:&#34;Point&#34;,&#34;coordinates&#34;:[-73.889444,3.827500]}" id="NCID0EHSCI" xlink:type="simple">3°49'39"N, 73°53'22.00"W</named-content></named-content>, 1000 m, 4♂, IV/2015, M. Ramírez, PF Exc Hum (<named-content xmlns:xlink="http://www.w3.org/1999/xlink" content-type="dwc:collectionCode" xlink:title="Colección Alejandro Lopera Toro-Escarabajos Coprófagos de Colombia" xlink:href="https://scientific-collections.gbif.org/collection/e6def1ec-3d01-4362-9e53-ae6d77c977ad" id="NCID0EPSCI" xlink:type="simple">CALT-ECC</named-content>), Cubarral. F. La Cabaña. B. Montano, <named-content xmlns:xlink="http://www.w3.org/1999/xlink" content-type="dwc:verbatimCoordinates" xlink:type="simple"><named-content content-type="geo-json" specific-use="{&#34;type&#34;:&#34;Point&#34;,&#34;coordinates&#34;:[-73.889444,3.827500]}" id="NCID0EYSCI" xlink:type="simple">3°49'39"N, 73°53'22.00"W</named-content></named-content>, 530 m, 1♂, IV/2015, M. Ramírez, PF Exc Hum (<named-content xmlns:xlink="http://www.w3.org/1999/xlink" content-type="dwc:collectionCode" xlink:title="Colección Alejandro Lopera Toro-Escarabajos Coprófagos de Colombia" xlink:href="https://scientific-collections.gbif.org/collection/e6def1ec-3d01-4362-9e53-ae6d77c977ad" id="NCID0EATCI" xlink:type="simple">CALT-ECC</named-content>), Cubarral. F. La Cabaña. B. Montano, <named-content xmlns:xlink="http://www.w3.org/1999/xlink" content-type="dwc:verbatimCoordinates" xlink:type="simple"><named-content content-type="geo-json" specific-use="{&#34;type&#34;:&#34;Point&#34;,&#34;coordinates&#34;:[-73.889444,3.827500]}" id="NCID0EJTCI" xlink:type="simple">3°49'39"N, 73°53'22.00"W</named-content></named-content>, 1000 m, 2♂, IV/2015, M. Ramírez, PF Exc Hum (<named-content xmlns:xlink="http://www.w3.org/1999/xlink" content-type="dwc:collectionCode" xlink:title="Colección Alejandro Lopera Toro-Escarabajos Coprófagos de Colombia" xlink:href="https://scientific-collections.gbif.org/collection/e6def1ec-3d01-4362-9e53-ae6d77c977ad" id="NCID0ERTCI" xlink:type="simple">CALT-ECC</named-content>), Cubarral. F. La Cabaña. B. Montano, <named-content xmlns:xlink="http://www.w3.org/1999/xlink" content-type="dwc:verbatimCoordinates" xlink:type="simple"><named-content content-type="geo-json" specific-use="{&#34;type&#34;:&#34;Point&#34;,&#34;coordinates&#34;:[-73.889444,3.827500]}" id="NCID0E1TCI" xlink:type="simple">3°49'39"N, 73°53'22.00"W</named-content></named-content>, 530 m, 1♂, IV/2015, M. Ramírez, PF Exc Hum (<named-content xmlns:xlink="http://www.w3.org/1999/xlink" content-type="dwc:collectionCode" xlink:title="Colección Alejandro Lopera Toro-Escarabajos Coprófagos de Colombia" xlink:href="https://scientific-collections.gbif.org/collection/e6def1ec-3d01-4362-9e53-ae6d77c977ad" id="NCID0ECUCI" xlink:type="simple">CALT-ECC</named-content>), Cubarral. F. La Cabaña. B. Montano, <named-content xmlns:xlink="http://www.w3.org/1999/xlink" content-type="dwc:verbatimCoordinates" xlink:type="simple"><named-content content-type="geo-json" specific-use="{&#34;type&#34;:&#34;Point&#34;,&#34;coordinates&#34;:[-73.889444,3.827500]}" id="NCID0ELUCI" xlink:type="simple">3°49'39"N, 73°53'22.00"W</named-content></named-content>, 1000 m, 1♂, IV/2015, M. Ramírez, PF Exc Hum (<named-content xmlns:xlink="http://www.w3.org/1999/xlink" content-type="dwc:collectionCode" xlink:title="Colección Alejandro Lopera Toro-Escarabajos Coprófagos de Colombia" xlink:href="https://scientific-collections.gbif.org/collection/e6def1ec-3d01-4362-9e53-ae6d77c977ad" id="NCID0ETUCI" xlink:type="simple">CALT-ECC</named-content>), Cubarral. F. La Cabaña. B. Montano, <named-content xmlns:xlink="http://www.w3.org/1999/xlink" content-type="dwc:verbatimCoordinates" xlink:type="simple"><named-content content-type="geo-json" specific-use="{&#34;type&#34;:&#34;Point&#34;,&#34;coordinates&#34;:[-73.889444,3.827500]}" id="NCID0E3UCI" xlink:type="simple">3°49'39"N, 73°53'22.00"W</named-content></named-content>, 530 m, 1♂, IV/2015, M. Ramírez, PF Exc Hum (<named-content xmlns:xlink="http://www.w3.org/1999/xlink" content-type="dwc:collectionCode" xlink:title="Colección Alejandro Lopera Toro-Escarabajos Coprófagos de Colombia" xlink:href="https://scientific-collections.gbif.org/collection/e6def1ec-3d01-4362-9e53-ae6d77c977ad" id="NCID0EEVCI" xlink:type="simple">CALT-ECC</named-content>), Cubarral. Vda. Alto Vergel. RN Las Palmeras. Bosque premontano, <named-content xmlns:xlink="http://www.w3.org/1999/xlink" content-type="dwc:verbatimCoordinates" xlink:type="simple"><named-content content-type="geo-json" specific-use="{&#34;type&#34;:&#34;Point&#34;,&#34;coordinates&#34;:[-73.887694,3.844278]}" id="NCID0ENVCI" xlink:type="simple">03°50'39.4"N, 73°53'15.7"W</named-content></named-content>, 1500 m, 2♂, Abril 2015, M. Ramírez, Exc H PF (<named-content xmlns:xlink="http://www.w3.org/1999/xlink" content-type="dwc:collectionCode" xlink:title="Colección Alejandro Lopera Toro-Escarabajos Coprófagos de Colombia" xlink:href="https://scientific-collections.gbif.org/collection/e6def1ec-3d01-4362-9e53-ae6d77c977ad" id="NCID0EVVCI" xlink:type="simple">CALT-ECC</named-content>).</p></tp:treatment-sec><tp:treatment-sec sec-type="Diagnosis" id="SECID0E2VCI"><title>Diagnosis.</title><p>This species can be distinguished from all other species within the <tp:taxon-name><tp:taxon-name-part taxon-name-part-type="genus" reg="Deltochilum"/><tp:taxon-name-part taxon-name-part-type="species" reg="plebejum">plebejum</tp:taxon-name-part></tp:taxon-name> species group by having incompletely closed punctures on the anterolateral areas of the metaventral process (as Fig. <xref ref-type="fig" rid="F3">3E</xref>), in combination with the elevated first ventrite in males (Fig. <xref ref-type="fig" rid="F18">18E</xref>) and the distribution (II–VII) of the tubercles on the elytral apex (Fig. <xref ref-type="fig" rid="F19">19C</xref>).</p><fig id="F19" position="float" orientation="portrait"><object-id xmlns:xlink="http://www.w3.org/1999/xlink" content-type="doi" xlink:type="simple">10.3897/zookeys.1280.182114.figure19</object-id><object-id xmlns:xlink="http://www.w3.org/1999/xlink" content-type="arpha" xlink:type="simple">D0EDFB59-AFD0-503A-B1D6-2A36059C0AAD</object-id><label>Figure 19.</label><caption><p>Morphology of <italic><tp:taxon-name><tp:taxon-name-part taxon-name-part-type="genus" reg="Deltochilum">D.</tp:taxon-name-part> <tp:taxon-name-part taxon-name-part-type="species" reg="altiventris">altiventris</tp:taxon-name-part></tp:taxon-name></italic> sp. nov., holotype male. <bold>A</bold>. Mesofemur; <bold>B</bold>. Metatibia, arrows showing the internal carina; <bold>C</bold>. Pygidium; <bold>D</bold>. Aedeagus, lateral view; <bold>E</bold>. Parameres, dorsal view; <bold>F</bold>. Endophallus; <bold>G</bold>. Apex of the metatibia. Scale bars: 1 mm.</p></caption><graphic xmlns:xlink="http://www.w3.org/1999/xlink" xlink:href="zookeys-1280-171_article-182114__-g019.jpg" id="oo_1654230.jpg" position="float" orientation="portrait" xlink:type="simple"><uri content-type="original_file" xlink:type="simple">https://binary.pensoft.net/fig/1654230</uri></graphic></fig><p><italic><tp:taxon-name>
                  <tp:taxon-name-part taxon-name-part-type="genus" reg="Deltochilum">Deltochilum</tp:taxon-name-part> <tp:taxon-name-part taxon-name-part-type="species" reg="pauxi">pauxi</tp:taxon-name-part></tp:taxon-name></italic> sp. nov. also has these punctures incompletely closed, but its first ventrite is not elevated (Fig. <xref ref-type="fig" rid="F16">16E</xref>), it has a salient medial angle on the pronotum (Fig. <xref ref-type="fig" rid="F17">17G</xref>) (which is rounded in <italic><tp:taxon-name><tp:taxon-name-part taxon-name-part-type="genus" reg="Deltochilum">D.</tp:taxon-name-part> <tp:taxon-name-part taxon-name-part-type="species" reg="altiventris">altiventris</tp:taxon-name-part></tp:taxon-name></italic> sp. nov. (Fig. <xref ref-type="fig" rid="F18">18B</xref>)), and the striae are broad (Fig. <xref ref-type="fig" rid="F16">16C</xref>) (narrow in <italic><tp:taxon-name><tp:taxon-name-part taxon-name-part-type="genus" reg="Deltochilum">D.</tp:taxon-name-part> <tp:taxon-name-part taxon-name-part-type="species" reg="altiventris">altiventris</tp:taxon-name-part></tp:taxon-name></italic> sp. nov. (Fig. <xref ref-type="fig" rid="F18">18C</xref>)).</p><p>The narrow striae and the elevated first ventrite in males may lead to confusion with <italic><tp:taxon-name><tp:taxon-name-part taxon-name-part-type="genus" reg="Deltochilum">D.</tp:taxon-name-part> <tp:taxon-name-part taxon-name-part-type="species" reg="plebejum">plebejum</tp:taxon-name-part></tp:taxon-name></italic> Balthasar, 1939 (Fig. <xref ref-type="fig" rid="F24">24C</xref>) and <italic><tp:taxon-name><tp:taxon-name-part taxon-name-part-type="genus" reg="Deltochilum">D.</tp:taxon-name-part> <tp:taxon-name-part taxon-name-part-type="species" reg="nobile">nobile</tp:taxon-name-part></tp:taxon-name></italic> sp. nov. (Fig. <xref ref-type="fig" rid="F22">22C</xref>), but <italic><tp:taxon-name><tp:taxon-name-part taxon-name-part-type="genus" reg="Deltochilum">D.</tp:taxon-name-part> <tp:taxon-name-part taxon-name-part-type="species" reg="altiventris">altiventris</tp:taxon-name-part></tp:taxon-name></italic> sp. nov. can be differentiated by the apical tubercles of the elytra: on interstriae III, V, and VII in those species (Figs <xref ref-type="fig" rid="F23">23C</xref>, <xref ref-type="fig" rid="F24">24E</xref>) versus interstriae II–VII in <italic><tp:taxon-name><tp:taxon-name-part taxon-name-part-type="genus" reg="Deltochilum">D.</tp:taxon-name-part> <tp:taxon-name-part taxon-name-part-type="species" reg="altiventris">altiventris</tp:taxon-name-part></tp:taxon-name></italic> sp. nov. (Fig. <xref ref-type="fig" rid="F19">19C</xref>).</p></tp:treatment-sec><tp:treatment-sec sec-type="Description" id="SECID0EU2CI"><title>Description.</title><p>Major male. Size 10.30 mm. <bold><italic>Color</italic></bold>. Dark brown dorsally. Dark greenish-blue ventrally. <bold><italic>Head</italic></bold> (Fig. <xref ref-type="fig" rid="F18">18A</xref>). Interocular distance 8× the width of one eye. Punctures on frons separated by one or more than one diameter of each puncture and subequal or larger in size than discal punctures. Disc punctures separated by two or more diameter of each puncture. Punctures from disc towards anterior area successively slightly enlarged. Genal punctures almost with the same density and slightly larger than the discal punctures. <bold><italic>Pronotum</italic></bold> (Fig. <xref ref-type="fig" rid="F18">18B</xref>). Margin between anterior and medial-lateral angle almost straight. Medial angle of pronotum rounded. Margin between medial-lateral angle and posterior-lateral angle almost straight. Disc punctures three times smaller than the anterior-lateral ones and separated by more than one diameter of each puncture. Basal punctures smaller than anterior-lateral ones and separated by one or more diameters of each puncture. <bold><italic>Hypomera</italic></bold>. With most of punctures incompletely closed and setigerous (Fig. <xref ref-type="fig" rid="F3">3A</xref>, white and green arrows). Anterior punctures denser and larger than posterior ones. <bold><italic>Elytra</italic></bold> (Fig. <xref ref-type="fig" rid="F18">18C</xref>). Carina of the ninth interstria almost reaching middle of elytral length. Elytral apex on interstriae II–VII with tubercles. Striae I–VII conspicuous. Width of third stria on disc ~1/16 of the distance between striae II and III. Strial punctures ~2× wider than the striae. First stria slightly wider and deeper than second stria. Stria VIII conspicuous apically, laterally almost inconspicuous. Punctures on interstriae approximately separated by two diameters and almost with the same size as strial punctures. Punctures of the third interstria on disc occupying ~1/9 of the distance between striae II and III. Interstriae with shiny points mixed with the punctures. Points smaller than interstrial punctures, ~4× smaller. <bold><italic>Metaventrite</italic></bold> (Fig. <xref ref-type="fig" rid="F18">18D</xref>). Disc shallowly excavated, occupying the metaventral basal third. Anterolateral areas of metaventral process with punctures not completely closed and separated by one diameter of each puncture. Anterocentral area of metaventral process with few and small punctures, slightly larger in size than the discal punctures. Punctures on the lateral lobules most of them not completely closed, separated by less than one diameter of each puncture, dispersed towards the metaventral disc. <bold><italic>Legs</italic></bold> (Fig. <xref ref-type="fig" rid="F19">19A, B</xref>). Protibia strongly broadens toward the apex. Profemora with punctures separated by one or less than one diameter of each puncture. Mesofemur with punctures separated by ≥ 2× the diameter of each puncture. Mesofemur unarmed on the posterior edge. Metafemur strongly constricted basally and broadens toward the apex. Metafemur with punctures separated by ≥ 2× the diameter of each puncture. Metatibial spur insertion elongated, with the length subequal to the basal two tasomeres. Metatibial spur fused with the metatibia. Internal margin of metatibia with a basal irregular carina. Carina reduced in the middle of the metatibial length; following this reduction, the carina rises again as an irregular carina (giving the appearance of having two carinae). <bold><italic>Abdomen</italic></bold> (Fig. <xref ref-type="fig" rid="F18">18E</xref>). Ventrite I expanded posteriorly, expansion reaching the fourth ventrite; on ventrite III, the expansion narrower than the distance between mesocoxae. Basal part of the ventrite I, between the metacoxae elevated. <bold><italic>Pygidium</italic></bold> (Fig. <xref ref-type="fig" rid="F19">19C</xref>). Pygidial punctures almost uniform in size and density. Punctures separated by one or less than the diameter of each puncture. Some lateral-basal punctures not completely closed. Discal punctures, on the center of the pygidium, medium sized, each puncture occupying ~1/36 of the distance between the lateral pygidial margins. <bold><italic>Genitalia</italic></bold> (Fig. <xref ref-type="fig" rid="F19">19D–F</xref>). Paramera smaller than the phallobase. Apex of paramera with a denticle in lateral view. Medial area of endophallus with one endophallite.</p></tp:treatment-sec><tp:treatment-sec sec-type="Variation" id="SECID0E34CI"><title>Variation.</title><p>The female exhibits the differences described here under the sexual dimorphism section of the redescription of the species group. In females the punctures of the anterior-lateral areas of the metaventral process extend more towards the anterior-central area than in males. Some specimens have the punctures on the anterior part of the head more dispersed and/or smaller than the holotype; others a little larger and denser. In worn specimens, the striae are very difficult to see.</p><p>The minor males have the metatibial basal carina smaller. The first ventrite is less elevated. The metafemur is less broadened towards the apex. Metaspur articulate. In medium-sized males, the metatibial basal carina is larger, the first ventrite is more elevated and the metafemur is more broadened towards the apex than those of the minor males. Metaspur articulate. In the largest major males, the metatibial spur insertion is broadened apically, and the spur has a hook-like (as Fig. <xref ref-type="fig" rid="F1">1A</xref>) and the protibia is broader in the apical half (Fig. <xref ref-type="fig" rid="F3">3H</xref>).</p></tp:treatment-sec><tp:treatment-sec sec-type="Etymology" id="SECID0EL5CI"><title>Etymology.</title><p>The name, <italic>altiventris</italic>, is an adjective formed from the Latin <italic>altus</italic> meaning elevated, and the Latin <italic>ventris</italic> meaning abdomen. The name refers to the distinctly elevated first ventrite characteristic (although not exclusive) of this species.</p></tp:treatment-sec><tp:treatment-sec sec-type="Known distribution" id="SECID0EX5CI"><title>Known distribution</title><p><bold>(Fig. <xref ref-type="fig" rid="F7">7A</xref> yellow triangles)</bold>. Type locality: Colombia: Cundinamarca: Medina, Vda [Vereda]. Periquito, Fca [Finca]. Miramar, Campamento 2. Bosque subandino, Bosque entresacado, <named-content xmlns:xlink="http://www.w3.org/1999/xlink" content-type="dwc:verbatimCoordinates" xlink:type="simple"><named-content content-type="geo-json" specific-use="{&#34;type&#34;:&#34;Point&#34;,&#34;coordinates&#34;:[-73.434500,4.516361]}" id="NCID0EH6CI" xlink:type="simple">04°30'58.9"N, 73°26'04.2"W</named-content></named-content>, 1212 m. This species also is known from Colombia, Arauca, Boyacá, Casanare, and Meta.</p></tp:treatment-sec><tp:treatment-sec sec-type="Remarks" id="SECID0EM6CI"><title>Remarks.</title><p>This species has been collected in forest, sub-montane and montane forest, primary and secondary forest and one specimen was collected in pasture. This species is one of the members of the <tp:taxon-name><tp:taxon-name-part taxon-name-part-type="genus" reg="Deltochilum"/><tp:taxon-name-part taxon-name-part-type="species" reg="plebejum">plebejum</tp:taxon-name-part></tp:taxon-name> species group that is widely distributed, possessing a broad altitudinal range from 500 to probably 1,500 m.</p></tp:treatment-sec><tp:treatment-sec><!--Section generated to contain objects referenced in tp:taxon-treatment.--><fig id="F3" position="float" orientation="portrait"><object-id xmlns:xlink="http://www.w3.org/1999/xlink" content-type="doi" xlink:type="simple">10.3897/zookeys.1280.182114.figure3</object-id><object-id xmlns:xlink="http://www.w3.org/1999/xlink" content-type="arpha" xlink:type="simple">FD9CE12E-531E-5F99-B419-78E2ADA9B244</object-id><label>Figure 3.</label><caption><p>General morphology of the species of the <tp:taxon-name><tp:taxon-name-part taxon-name-part-type="genus" reg="Deltochilum"/><tp:taxon-name-part taxon-name-part-type="species" reg="plebejum">plebejum</tp:taxon-name-part></tp:taxon-name> species group. Circles showing the punctures of the anterolateral (white and black circles) and anterocentral (red circle) areas of the metaventral process. Green circle showing the punctures of the lateral lobes of metaventrite. <bold>A</bold>. Hypomera, paratype of <italic><tp:taxon-name><tp:taxon-name-part taxon-name-part-type="genus" reg="Deltochilum">Deltochilum</tp:taxon-name-part> <tp:taxon-name-part taxon-name-part-type="species" reg="altiventris">altiventris</tp:taxon-name-part></tp:taxon-name></italic> sp. nov., arrows showing the incomplete closed anterior (white arrow) and posterior (green arrow) punctures; <bold>B</bold>. Hypomera, <italic><tp:taxon-name><tp:taxon-name-part taxon-name-part-type="genus" reg="Deltochilum">D.</tp:taxon-name-part> <tp:taxon-name-part taxon-name-part-type="species" reg="abdominale">abdominale</tp:taxon-name-part></tp:taxon-name></italic> Martínez, 1947, white arrow showing the complete closed anterior punctures and the green arrow showing the incomplete closed posterior punctures; <bold>C</bold>. Metaventrite, paratype of <italic><tp:taxon-name><tp:taxon-name-part taxon-name-part-type="genus" reg="Deltochilum">D.</tp:taxon-name-part> <tp:taxon-name-part taxon-name-part-type="species" reg="altiventris">altiventris</tp:taxon-name-part></tp:taxon-name></italic> sp. nov.; <bold>D</bold>. Anterior part of the metaventral process, holotype of <italic><tp:taxon-name><tp:taxon-name-part taxon-name-part-type="genus" reg="Deltochilum">D.</tp:taxon-name-part> <tp:taxon-name-part taxon-name-part-type="species" reg="picachos">picachos</tp:taxon-name-part></tp:taxon-name></italic> sp. nov.; <bold>E</bold>. Anterior part of the metaventral process, holotype of <italic><tp:taxon-name><tp:taxon-name-part taxon-name-part-type="genus" reg="Deltochilum">D.</tp:taxon-name-part> <tp:taxon-name-part taxon-name-part-type="species" reg="pauxi">pauxi</tp:taxon-name-part></tp:taxon-name></italic> sp. nov.; <bold>F</bold>. Male ventral view, paratype of <italic><tp:taxon-name><tp:taxon-name-part taxon-name-part-type="genus" reg="Deltochilum">D.</tp:taxon-name-part> <tp:taxon-name-part taxon-name-part-type="species" reg="parapseudoabdominale">parapseudoabdominale</tp:taxon-name-part></tp:taxon-name></italic> sp. nov.; <bold>G</bold>. Female ventral view, <italic><tp:taxon-name><tp:taxon-name-part taxon-name-part-type="genus" reg="Deltochilum">D.</tp:taxon-name-part> <tp:taxon-name-part taxon-name-part-type="species" reg="abdominale">abdominale</tp:taxon-name-part></tp:taxon-name></italic> Martínez, 1947; <bold>H</bold>. Male protibia, paratype of <italic><tp:taxon-name><tp:taxon-name-part taxon-name-part-type="genus" reg="Deltochilum">D.</tp:taxon-name-part> <tp:taxon-name-part taxon-name-part-type="species" reg="altiventris">altiventris</tp:taxon-name-part></tp:taxon-name></italic> sp. nov., white arrow showing the strongly broadening toward the apex; <bold>I</bold>. Male protibia, holotype of <italic><tp:taxon-name><tp:taxon-name-part taxon-name-part-type="genus" reg="Deltochilum">D.</tp:taxon-name-part> <tp:taxon-name-part taxon-name-part-type="species" reg="pauxi">pauxi</tp:taxon-name-part></tp:taxon-name></italic> sp. nov. Scale bars: 1 mm.</p></caption><graphic xmlns:xlink="http://www.w3.org/1999/xlink" xlink:href="zookeys-1280-171_article-182114__-g003.jpg" id="oo_1654213.jpg" position="float" orientation="portrait" xlink:type="simple"><uri content-type="original_file" xlink:type="simple">https://binary.pensoft.net/fig/1654213</uri></graphic></fig><fig id="F4" position="float" orientation="portrait"><object-id xmlns:xlink="http://www.w3.org/1999/xlink" content-type="doi" xlink:type="simple">10.3897/zookeys.1280.182114.figure4</object-id><object-id xmlns:xlink="http://www.w3.org/1999/xlink" content-type="arpha" xlink:type="simple">CA297EF0-3A7B-5898-97A8-AA89A8B70210</object-id><label>Figure 4.</label><caption><p>Dorsal habitus of the species of the <tp:taxon-name><tp:taxon-name-part taxon-name-part-type="genus" reg="Deltochilum"/><tp:taxon-name-part taxon-name-part-type="species" reg="plebejum">plebejum</tp:taxon-name-part></tp:taxon-name> species group. <bold>A–K</bold>. Males, <bold>L</bold>. Female. <bold>A</bold>. <italic><tp:taxon-name><tp:taxon-name-part taxon-name-part-type="genus" reg="Deltochilum">Deltochilum</tp:taxon-name-part> <tp:taxon-name-part taxon-name-part-type="species" reg="abdominale">abdominale</tp:taxon-name-part></tp:taxon-name></italic> Martínez, 1947; <bold>B</bold>. Holotype of <italic><tp:taxon-name><tp:taxon-name-part taxon-name-part-type="genus" reg="Deltochilum">D.</tp:taxon-name-part> <tp:taxon-name-part taxon-name-part-type="species" reg="tyba">tyba</tp:taxon-name-part></tp:taxon-name></italic> sp. nov.; <bold>C</bold>. Paratype of <italic><tp:taxon-name><tp:taxon-name-part taxon-name-part-type="genus" reg="Deltochilum">D.</tp:taxon-name-part> <tp:taxon-name-part taxon-name-part-type="species" reg="tyba">tyba</tp:taxon-name-part></tp:taxon-name></italic> sp. nov.; <bold>D</bold>. Holotype of <italic><tp:taxon-name><tp:taxon-name-part taxon-name-part-type="genus" reg="Deltochilum">D.</tp:taxon-name-part> <tp:taxon-name-part taxon-name-part-type="species" reg="pseudoabdominale">pseudoabdominale</tp:taxon-name-part></tp:taxon-name></italic> sp. nov.; <bold>E</bold>. Holotype of <italic><tp:taxon-name><tp:taxon-name-part taxon-name-part-type="genus" reg="Deltochilum">D.</tp:taxon-name-part> <tp:taxon-name-part taxon-name-part-type="species" reg="parapseudoabdominale">parapseudoabdominale</tp:taxon-name-part></tp:taxon-name></italic> sp. nov.; <bold>F</bold>. Holotype of <italic><tp:taxon-name><tp:taxon-name-part taxon-name-part-type="genus" reg="Deltochilum">D.</tp:taxon-name-part> <tp:taxon-name-part taxon-name-part-type="species" reg="picachos">picachos</tp:taxon-name-part></tp:taxon-name></italic> sp. nov.; <bold>G</bold>. Holotype of <italic><tp:taxon-name><tp:taxon-name-part taxon-name-part-type="genus" reg="Deltochilum">D.</tp:taxon-name-part> <tp:taxon-name-part taxon-name-part-type="species" reg="pauxi">pauxi</tp:taxon-name-part></tp:taxon-name></italic> sp. nov.; <bold>H</bold>. Holotype of <italic><tp:taxon-name><tp:taxon-name-part taxon-name-part-type="genus" reg="Deltochilum">D.</tp:taxon-name-part> <tp:taxon-name-part taxon-name-part-type="species" reg="altiventris">altiventris</tp:taxon-name-part></tp:taxon-name></italic> sp. nov.; <bold>I</bold>. Holotype of <italic><tp:taxon-name><tp:taxon-name-part taxon-name-part-type="genus" reg="Deltochilum">D.</tp:taxon-name-part> <tp:taxon-name-part taxon-name-part-type="species" reg="ventripuncturatus">ventripuncturatus</tp:taxon-name-part></tp:taxon-name></italic> sp. nov.; <bold>J</bold>. Holotype of <italic><tp:taxon-name><tp:taxon-name-part taxon-name-part-type="genus" reg="Deltochilum">D.</tp:taxon-name-part> <tp:taxon-name-part taxon-name-part-type="species" reg="nobile">nobile</tp:taxon-name-part></tp:taxon-name></italic> sp. nov.; <bold>K</bold>. Lectotype of <italic><tp:taxon-name><tp:taxon-name-part taxon-name-part-type="genus" reg="Deltochilum">D.</tp:taxon-name-part> <tp:taxon-name-part taxon-name-part-type="species" reg="plebejum">plebejum</tp:taxon-name-part></tp:taxon-name></italic> Balthasar, 1939; <bold>L</bold>. Paralectotype of <italic><tp:taxon-name><tp:taxon-name-part taxon-name-part-type="genus" reg="Deltochilum">D.</tp:taxon-name-part> <tp:taxon-name-part taxon-name-part-type="species" reg="plebejum">plebejum</tp:taxon-name-part></tp:taxon-name></italic>. Scale bars: 1 mm.</p></caption><graphic xmlns:xlink="http://www.w3.org/1999/xlink" xlink:href="zookeys-1280-171_article-182114__-g004.jpg" id="oo_1654214.jpg" position="float" orientation="portrait" xlink:type="simple"><uri content-type="original_file" xlink:type="simple">https://binary.pensoft.net/fig/1654214</uri></graphic></fig><fig id="F7" position="float" orientation="portrait"><object-id xmlns:xlink="http://www.w3.org/1999/xlink" content-type="doi" xlink:type="simple">10.3897/zookeys.1280.182114.figure7</object-id><object-id xmlns:xlink="http://www.w3.org/1999/xlink" content-type="arpha" xlink:type="simple">03E338FA-EA8A-543F-BB6E-80BCCD8AE730</object-id><label>Figure 7.</label><caption><p>Known distribution of the species of the <tp:taxon-name><tp:taxon-name-part taxon-name-part-type="genus" reg="Deltochilum"/><tp:taxon-name-part taxon-name-part-type="species" reg="plebejum">plebejum</tp:taxon-name-part></tp:taxon-name> species group. <bold>A</bold>. <italic><tp:taxon-name><tp:taxon-name-part taxon-name-part-type="genus" reg="Deltochilum">Deltochilum</tp:taxon-name-part> <tp:taxon-name-part taxon-name-part-type="species" reg="abdominale">abdominale</tp:taxon-name-part></tp:taxon-name></italic> Martínez, 1947, <italic><tp:taxon-name><tp:taxon-name-part taxon-name-part-type="genus" reg="Deltochilum">D.</tp:taxon-name-part> <tp:taxon-name-part taxon-name-part-type="species" reg="plebejum">plebejum</tp:taxon-name-part></tp:taxon-name></italic> Balthasar, 1939, <italic><tp:taxon-name><tp:taxon-name-part taxon-name-part-type="genus" reg="Deltochilum">D.</tp:taxon-name-part> <tp:taxon-name-part taxon-name-part-type="species" reg="nobile">nobile</tp:taxon-name-part></tp:taxon-name></italic> sp. nov., <italic><tp:taxon-name><tp:taxon-name-part taxon-name-part-type="genus" reg="Deltochilum">D.</tp:taxon-name-part> <tp:taxon-name-part taxon-name-part-type="species" reg="ventripuncturatus">ventripuncturatus</tp:taxon-name-part></tp:taxon-name></italic> sp. nov., <italic><tp:taxon-name><tp:taxon-name-part taxon-name-part-type="genus" reg="Deltochilum">D.</tp:taxon-name-part> <tp:taxon-name-part taxon-name-part-type="species" reg="altiventris">altiventris</tp:taxon-name-part></tp:taxon-name></italic> sp. nov. and <italic><tp:taxon-name><tp:taxon-name-part taxon-name-part-type="genus" reg="Deltochilum">D.</tp:taxon-name-part> <tp:taxon-name-part taxon-name-part-type="species" reg="tyba">tyba</tp:taxon-name-part></tp:taxon-name></italic> sp. nov.; <bold>B</bold>. <italic><tp:taxon-name><tp:taxon-name-part taxon-name-part-type="genus" reg="Deltochilum">Deltochilum</tp:taxon-name-part> <tp:taxon-name-part taxon-name-part-type="species" reg="parapseudoabdominale">parapseudoabdominale</tp:taxon-name-part></tp:taxon-name></italic> sp. nov., <italic><tp:taxon-name><tp:taxon-name-part taxon-name-part-type="genus" reg="Deltochilum">D.</tp:taxon-name-part> <tp:taxon-name-part taxon-name-part-type="species" reg="pseudoabdominale">pseudoabdominale</tp:taxon-name-part></tp:taxon-name></italic> sp. nov., <italic><tp:taxon-name><tp:taxon-name-part taxon-name-part-type="genus" reg="Deltochilum">D.</tp:taxon-name-part> <tp:taxon-name-part taxon-name-part-type="species" reg="pauxi">pauxi</tp:taxon-name-part></tp:taxon-name></italic> sp. nov., <italic><tp:taxon-name><tp:taxon-name-part taxon-name-part-type="genus" reg="Deltochilum">D.</tp:taxon-name-part> <tp:taxon-name-part taxon-name-part-type="species" reg="picachos">picachos</tp:taxon-name-part></tp:taxon-name></italic> sp. nov. Question mark “?” indicates the unspecified locality (Maracaibo Basin) of <italic><tp:taxon-name><tp:taxon-name-part taxon-name-part-type="genus" reg="Deltochilum">D.</tp:taxon-name-part> <tp:taxon-name-part taxon-name-part-type="species" reg="plebejum">plebejum</tp:taxon-name-part></tp:taxon-name></italic> Balthasar, 1939.</p></caption><graphic xmlns:xlink="http://www.w3.org/1999/xlink" xlink:href="zookeys-1280-171_article-182114__-g007.jpg" id="oo_1654217.jpg" position="float" orientation="portrait" xlink:type="simple"><uri content-type="original_file" xlink:type="simple">https://binary.pensoft.net/fig/1654217</uri></graphic></fig><fig id="F18" position="float" orientation="portrait"><object-id xmlns:xlink="http://www.w3.org/1999/xlink" content-type="doi" xlink:type="simple">10.3897/zookeys.1280.182114.figure18</object-id><object-id xmlns:xlink="http://www.w3.org/1999/xlink" content-type="arpha" xlink:type="simple">13216743-0127-5000-A4A3-995F4AC5440E</object-id><label>Figure 18.</label><caption><p>Morphology of <italic><tp:taxon-name><tp:taxon-name-part taxon-name-part-type="genus" reg="Deltochilum">D.</tp:taxon-name-part> <tp:taxon-name-part taxon-name-part-type="species" reg="altiventris">altiventris</tp:taxon-name-part></tp:taxon-name></italic> sp. nov., holotype male. <bold>A</bold>. Head; <bold>B</bold>. Pronotum; <bold>C</bold>. Elytra; <bold>D</bold>. Metaventrite; <bold>E</bold>. Abdomen, ventrites, arrows showing the elevation of the first ventrite. Scale bars: 1 mm.</p></caption><graphic xmlns:xlink="http://www.w3.org/1999/xlink" xlink:href="zookeys-1280-171_article-182114__-g018.jpg" id="oo_1654229.jpg" position="float" orientation="portrait" xlink:type="simple"><uri content-type="original_file" xlink:type="simple">https://binary.pensoft.net/fig/1654229</uri></graphic></fig><fig id="F16" position="float" orientation="portrait"><object-id xmlns:xlink="http://www.w3.org/1999/xlink" content-type="doi" xlink:type="simple">10.3897/zookeys.1280.182114.figure16</object-id><object-id xmlns:xlink="http://www.w3.org/1999/xlink" content-type="arpha" xlink:type="simple">477F8A6D-B179-56D4-AA2D-35F6BED221A0</object-id><label>Figure 16.</label><caption><p>Morphology of <italic><tp:taxon-name><tp:taxon-name-part taxon-name-part-type="genus" reg="Deltochilum">D.</tp:taxon-name-part> <tp:taxon-name-part taxon-name-part-type="species" reg="pauxi">pauxi</tp:taxon-name-part></tp:taxon-name></italic> sp. nov., holotype male. <bold>A</bold>. Head; <bold>B</bold>. Pronotum; <bold>C</bold>. Elytra; <bold>D</bold>. Metaventrite; <bold>E</bold>. Abdomen, ventrites. Scale bars: 1 mm.</p></caption><graphic xmlns:xlink="http://www.w3.org/1999/xlink" xlink:href="zookeys-1280-171_article-182114__-g016.jpg" id="oo_1654227.jpg" position="float" orientation="portrait" xlink:type="simple"><uri content-type="original_file" xlink:type="simple">https://binary.pensoft.net/fig/1654227</uri></graphic></fig><fig id="F17" position="float" orientation="portrait"><object-id xmlns:xlink="http://www.w3.org/1999/xlink" content-type="doi" xlink:type="simple">10.3897/zookeys.1280.182114.figure17</object-id><object-id xmlns:xlink="http://www.w3.org/1999/xlink" content-type="arpha" xlink:type="simple">FA38A31F-2A0D-540C-B68D-1CBB535F0712</object-id><label>Figure 17.</label><caption><p>Morphology of <italic><tp:taxon-name><tp:taxon-name-part taxon-name-part-type="genus" reg="Deltochilum">D.</tp:taxon-name-part> <tp:taxon-name-part taxon-name-part-type="species" reg="pauxi">pauxi</tp:taxon-name-part></tp:taxon-name></italic> sp. nov., <bold>A–F</bold>. Holotype male, <bold>G–H</bold>. Paratype, major male. <bold>A</bold>. Mesofemur; <bold>B</bold>. Metatibia, arrow showing the internal carina; <bold>C</bold>. Pygidium; <bold>D</bold>. Aedeagus, lateral view; <bold>E</bold>. Parameres, dorsal view; <bold>F</bold>. Endophallus; <bold>G</bold>. Pronotum, arrow showing the medial angle; <bold>H</bold>. Apex of the metatibia, Scale bars: 1 mm.</p></caption><graphic xmlns:xlink="http://www.w3.org/1999/xlink" xlink:href="zookeys-1280-171_article-182114__-g017.jpg" id="oo_1654228.jpg" position="float" orientation="portrait" xlink:type="simple"><uri content-type="original_file" xlink:type="simple">https://binary.pensoft.net/fig/1654228</uri></graphic></fig><fig id="F24" position="float" orientation="portrait"><object-id xmlns:xlink="http://www.w3.org/1999/xlink" content-type="doi" xlink:type="simple">10.3897/zookeys.1280.182114.figure24</object-id><object-id xmlns:xlink="http://www.w3.org/1999/xlink" content-type="arpha" xlink:type="simple">AF217568-FF6B-5C95-9F8E-B6B71E19BC9E</object-id><label>Figure 24.</label><caption><p>Morphology of <italic><tp:taxon-name><tp:taxon-name-part taxon-name-part-type="genus" reg="Deltochilum">Deltochilum</tp:taxon-name-part> <tp:taxon-name-part taxon-name-part-type="species" reg="plebejum">plebejum</tp:taxon-name-part></tp:taxon-name></italic> Balthasar, 1939, paralectotype female. <bold>A</bold>. Head; <bold>B</bold>. Pronotum; <bold>C</bold>. Elytra; <bold>D</bold>. Abdomen; <bold>E</bold>. Pygidium. Scale bars: 1 mm.</p></caption><graphic xmlns:xlink="http://www.w3.org/1999/xlink" xlink:href="zookeys-1280-171_article-182114__-g024.jpg" id="oo_1654235.jpg" position="float" orientation="portrait" xlink:type="simple"><uri content-type="original_file" xlink:type="simple">https://binary.pensoft.net/fig/1654235</uri></graphic></fig><fig id="F22" position="float" orientation="portrait"><object-id xmlns:xlink="http://www.w3.org/1999/xlink" content-type="doi" xlink:type="simple">10.3897/zookeys.1280.182114.figure22</object-id><object-id xmlns:xlink="http://www.w3.org/1999/xlink" content-type="arpha" xlink:type="simple">B46F5A2B-DAB4-55FE-B534-5E2D0BE4BAF7</object-id><label>Figure 22.</label><caption><p>Morphology of <italic><tp:taxon-name><tp:taxon-name-part taxon-name-part-type="genus" reg="Deltochilum">D.</tp:taxon-name-part> <tp:taxon-name-part taxon-name-part-type="species" reg="nobile">nobile</tp:taxon-name-part></tp:taxon-name></italic> sp. nov., holotype male<bold>. A</bold>. Head; <bold>B</bold>. Pronotum; <bold>C</bold>. Elytra; <bold>D</bold>. Metaventrite; <bold>E</bold>. Abdomen, ventrites, arrow showing the elevation of the first ventrite. Scale bars: 1 mm.</p></caption><graphic xmlns:xlink="http://www.w3.org/1999/xlink" xlink:href="zookeys-1280-171_article-182114__-g022.jpg" id="oo_1654233.jpg" position="float" orientation="portrait" xlink:type="simple"><uri content-type="original_file" xlink:type="simple">https://binary.pensoft.net/fig/1654233</uri></graphic></fig><fig id="F23" position="float" orientation="portrait"><object-id xmlns:xlink="http://www.w3.org/1999/xlink" content-type="doi" xlink:type="simple">10.3897/zookeys.1280.182114.figure23</object-id><object-id xmlns:xlink="http://www.w3.org/1999/xlink" content-type="arpha" xlink:type="simple">31C82916-B3AC-5035-B7BC-37CF0AE5B360</object-id><label>Figure 23.</label><caption><p>Morphology of <italic><tp:taxon-name><tp:taxon-name-part taxon-name-part-type="genus" reg="Deltochilum">D.</tp:taxon-name-part> <tp:taxon-name-part taxon-name-part-type="species" reg="nobile">nobile</tp:taxon-name-part></tp:taxon-name></italic> sp. nov., holotype male. <bold>A</bold>. Mesofemur; <bold>B</bold>. Metatibia, arrows showing the internal carina; <bold>C</bold>. Pygidium; <bold>D</bold>. Aedeagus, lateral view; <bold>E</bold>. Parameres, dorsal view; <bold>F</bold>. Endophallus. Scale bars: 1 mm.</p></caption><graphic xmlns:xlink="http://www.w3.org/1999/xlink" xlink:href="zookeys-1280-171_article-182114__-g023.jpg" id="oo_1654234.jpg" position="float" orientation="portrait" xlink:type="simple"><uri content-type="original_file" xlink:type="simple">https://binary.pensoft.net/fig/1654234</uri></graphic></fig><fig id="F1" position="float" orientation="portrait"><object-id xmlns:xlink="http://www.w3.org/1999/xlink" content-type="doi" xlink:type="simple">10.3897/zookeys.1280.182114.figure1</object-id><object-id xmlns:xlink="http://www.w3.org/1999/xlink" content-type="arpha" xlink:type="simple">FEDE6BA1-8C97-5D6C-B9FA-0AF52B84BC1C</object-id><label>Figure 1.</label><caption><p>Metatibial apex of the three “sizes” of males of the <tp:taxon-name><tp:taxon-name-part taxon-name-part-type="genus" reg="Deltochilum"/><tp:taxon-name-part taxon-name-part-type="species" reg="plebejum">plebejum</tp:taxon-name-part></tp:taxon-name> species group. <bold>A</bold>. Major male, paratype of <italic><tp:taxon-name><tp:taxon-name-part taxon-name-part-type="genus" reg="Deltochilum">Deltochilum</tp:taxon-name-part> <tp:taxon-name-part taxon-name-part-type="species" reg="ventripuncturatus">ventripuncturatus</tp:taxon-name-part></tp:taxon-name></italic> sp. nov.; <bold>B</bold>. Major male, paratype of <italic><tp:taxon-name><tp:taxon-name-part taxon-name-part-type="genus" reg="Deltochilum">D.</tp:taxon-name-part> <tp:taxon-name-part taxon-name-part-type="species" reg="pseudoabdominale">pseudoabdominale</tp:taxon-name-part></tp:taxon-name></italic> sp. nov.; <bold>C</bold>. Medium-sized male, holotype of <italic><tp:taxon-name><tp:taxon-name-part taxon-name-part-type="genus" reg="Deltochilum">D.</tp:taxon-name-part> <tp:taxon-name-part taxon-name-part-type="species" reg="pauxi">pauxi</tp:taxon-name-part></tp:taxon-name></italic> sp. nov.; <bold>D</bold>. Minor male, paratype of <italic><tp:taxon-name><tp:taxon-name-part taxon-name-part-type="genus" reg="Deltochilum">D.</tp:taxon-name-part> <tp:taxon-name-part taxon-name-part-type="species" reg="picachos">picachos</tp:taxon-name-part></tp:taxon-name></italic> sp. nov. Scale bars: 1 mm.</p></caption><graphic xmlns:xlink="http://www.w3.org/1999/xlink" xlink:href="zookeys-1280-171_article-182114__-g001.jpg" id="oo_1654211.jpg" position="float" orientation="portrait" xlink:type="simple"><uri content-type="original_file" xlink:type="simple">https://binary.pensoft.net/fig/1654211</uri></graphic></fig></tp:treatment-sec></tp:taxon-treatment>
