# Supplementary material for: Eight new species of Deltochilum Eschscholtz, 1822 (subgenus D. Deltohyboma Lane, 1946) from the Eastern Cordillera of Colombia and Venezuelan Andes (Coleoptera, Scarabaeinae, plebejum species group)
Source: Zookeys. 2026 May 22;1280:171–229. doi: 10.3897/zookeys.1280.182114 (PMC13221663; doi:10.3897/zookeys.1280.182114)
Supplement: XML Treatment for Deltochilum ventripuncturatus [file zookeys.1280.182114-treatment8.xml]

<!DOCTYPE tp:taxon-treatment
  PUBLIC "-//TaxonX//DTD Taxonomic Treatment Publishing DTD v0 20100105//EN" "tax-treatment-NSO.dtd">
<tp:taxon-treatment xmlns:tp="http://www.plazi.org/taxpub"><tp:treatment-meta><kwd-group><label>Taxon classification</label><kwd>
                <named-content content-type="kingdom">Animalia</named-content>
              </kwd><kwd>
                <named-content content-type="order">Coleoptera</named-content>
              </kwd><kwd>
                <named-content content-type="family">Scarabaeidae</named-content>
              </kwd></kwd-group><mixed-citation publication-type="journal"><person-group><name><surname>González-Alvarado</surname><given-names>Arturo</given-names></name><name><surname>Neita</surname><given-names>Jhon Cesar</given-names></name></person-group><article-title>Eight new species of <italic><tp:taxon-name><tp:taxon-name-part taxon-name-part-type="genus" reg="Deltochilum">Deltochilum</tp:taxon-name-part></tp:taxon-name></italic> Eschscholtz, 1822 (subgenus <italic><tp:taxon-name><tp:taxon-name-part taxon-name-part-type="genus" reg="Deltochilum">D.</tp:taxon-name-part> <tp:taxon-name-part taxon-name-part-type="subgenus" reg="Deltohyboma">Deltohyboma</tp:taxon-name-part></tp:taxon-name></italic> Lane, 1946) from the Eastern Cordillera of Colombia and Venezuelan Andes (<tp:taxon-name><tp:taxon-name-part taxon-name-part-type="order" reg="Coleoptera">Coleoptera</tp:taxon-name-part></tp:taxon-name>, <tp:taxon-name><tp:taxon-name-part taxon-name-part-type="subfamily" reg="Scarabaeinae">Scarabaeinae</tp:taxon-name-part></tp:taxon-name>, <italic><tp:taxon-name><tp:taxon-name-part taxon-name-part-type="genus" reg="Deltochilum"/><tp:taxon-name-part taxon-name-part-type="species" reg="plebejum">plebejum</tp:taxon-name-part></tp:taxon-name></italic> species group)</article-title><source>Zookeys</source><day>22</day><month>05</month><year>2026</year><volume>1280</volume><fpage>171</fpage><lpage>229</lpage><pub-id pub-id-type="doi">10.3897/zookeys.1280.182114</pub-id></mixed-citation></tp:treatment-meta><tp:nomenclature><tp:taxon-name><object-id xmlns:xlink="http://www.w3.org/1999/xlink" content-type="arpha" xlink:type="simple">24AC097D-44A9-5F37-8D91-5C0917D419C9</object-id>
              <tp:taxon-name-part taxon-name-part-type="genus" reg="Deltochilum">Deltochilum</tp:taxon-name-part>
              <tp:taxon-name-part taxon-name-part-type="species" reg="ventripuncturatus">ventripuncturatus</tp:taxon-name-part>
              <object-id xmlns:xlink="http://www.w3.org/1999/xlink" content-type="zoobank" xlink:type="simple">https://zoobank.org/AC7E0827-CCBF-4CCE-8D7C-545E96AD3611</object-id>
            </tp:taxon-name><tp:taxon-status xmlns:xlink="http://www.w3.org/1999/xlink" xlink:type="simple">sp. nov.</tp:taxon-status><xref ref-type="fig" rid="F1">Figs 1A</xref><xref ref-type="fig" rid="F4">, 4I</xref><xref ref-type="fig" rid="F7">, 7A (purple squares), 20, 21</xref><tp:nomenclature-citation-list><tp:nomenclature-citation><tp:taxon-name>
                  <tp:taxon-name-part taxon-name-part-type="genus" reg="Deltochilum">Deltochilum</tp:taxon-name-part> (<tp:taxon-name-part taxon-name-part-type="subgenus" reg="Deltohyboma">Deltohyboma</tp:taxon-name-part>) <tp:taxon-name-part taxon-name-part-type="species" reg="abdominalis">abdominalis</tp:taxon-name-part></tp:taxon-name><comment><xref ref-type="bibr" rid="B13">Martínez 1954</xref>: 47 (cited from Colombia, error).</comment></tp:nomenclature-citation></tp:nomenclature-citation-list></tp:nomenclature><tp:treatment-sec sec-type="Type material" id="SECID0EDCDI"><title>Type material.</title><p><bold><italic>Holotype</italic></bold>: ♂, <bold>Colombia: Magdalena</bold>: Santa Marta, Minca, Cerro Kennedy. Bosque, <named-content xmlns:xlink="http://www.w3.org/1999/xlink" content-type="dwc:verbatimCoordinates" xlink:type="simple"><named-content content-type="geo-json" specific-use="{&#34;type&#34;:&#34;Point&#34;,&#34;coordinates&#34;:[-74.031889,11.084694]}" id="NCID0ETCDI" xlink:type="simple">11°05'04.9"N, 074°01'54.8"W</named-content></named-content>, 1908 m, 2018.i.29, Martínez D., T. Exc. H. SLF4(72 h) (<abbrev xmlns:xlink="http://www.w3.org/1999/xlink" xlink:title="Colección Entomológica del Instituto de Investigación de Recursos Biológicos Alexander von Humboldt, Villa de Leyva, Colombia (Jhon César Neita)" id="ABBRID0EYCDI" xlink:type="simple">IAvH</abbrev>) [<abbrev xmlns:xlink="http://www.w3.org/1999/xlink" xlink:title="Colección Entomológica del Instituto de Investigación de Recursos Biológicos Alexander von Humboldt, Villa de Leyva, Colombia (Jhon César Neita)" id="ABBRID0E3CDI" xlink:type="simple">IAvH</abbrev>-E-209518]. <bold><italic>Paratypes</italic> (28 specimens)</bold>: <bold>Colombia: Mag. [Magdalena]</bold>: Sra.Nev.Sta. Marta Cerro Kennedy – Vda. Minas, <italic>B. de</italic> sombra con cafetal, [11°4'54.58"N], [74°1'16.32"W], 1280 m, 2♀, 1♂, Enero 5/1999, J. A. Noriega, <italic>T. pitfall</italic> Ex. Hum. Gradiente Altit. (<named-content xmlns:xlink="http://www.w3.org/1999/xlink" content-type="dwc:collectionCode" xlink:title="Coleção Entomológica de Mato Grosso Eurides Furtado" xlink:href="https://scientific-collections.gbif.org/collection/a7706329-4937-4837-abdf-6974f82980d9" id="NCID0EODDI" xlink:type="simple">CEMT</named-content>), Sra.Nev.Sta. Marta Cerro Kennedy – Vda. Minas, <italic>B. maduro</italic> con cafetal, [11°4'54.58"N], [74°1'16.32"W], 1670 m, 1♀, Enero 2/1999, J. A. Noriega, <italic>T. pitfall</italic> Ex. Hum. Gradiente Altit. (<named-content xmlns:xlink="http://www.w3.org/1999/xlink" content-type="dwc:collectionCode" xlink:title="Colección Alejandro Lopera Toro-Escarabajos Coprófagos de Colombia" xlink:href="https://scientific-collections.gbif.org/collection/e6def1ec-3d01-4362-9e53-ae6d77c977ad" id="NCID0E2DDI" xlink:type="simple">CALT-ECC</named-content>); <bold>Magdalena</bold>: Santa Marta, Minca, Cerro Kennedy. Bosque, <named-content xmlns:xlink="http://www.w3.org/1999/xlink" content-type="dwc:verbatimCoordinates" xlink:type="simple"><named-content content-type="geo-json" specific-use="{&#34;type&#34;:&#34;Point&#34;,&#34;coordinates&#34;:[-74.031889,11.084694]}" id="NCID0EGEDI" xlink:type="simple">11°05'04.9"N, 074°01'54.8"W</named-content></named-content>, 1908 m, 5♀, 5♂, 2018.i.29, Martínez D., T. Exc. H. SLF4(72 h) (<abbrev xmlns:xlink="http://www.w3.org/1999/xlink" xlink:title="Colección Entomológica del Instituto de Investigación de Recursos Biológicos Alexander von Humboldt, Villa de Leyva, Colombia (Jhon César Neita)" id="ABBRID0ELEDI" xlink:type="simple">IAvH</abbrev>), Santa Marta, Minca, Cerro Kennedy. Bosque, <named-content xmlns:xlink="http://www.w3.org/1999/xlink" content-type="dwc:verbatimCoordinates" xlink:type="simple"><named-content content-type="geo-json" specific-use="{&#34;type&#34;:&#34;Point&#34;,&#34;coordinates&#34;:[-74.033472,11.083778]}" id="NCID0ESEDI" xlink:type="simple">11°05'01.6"N, 074°02'00.5"W</named-content></named-content>, 1914 m, 1♂, 2018.i.29, Martínez D., T. Exc. H. SLF5(48 h) (<abbrev xmlns:xlink="http://www.w3.org/1999/xlink" xlink:title="Colección Entomológica del Instituto de Investigación de Recursos Biológicos Alexander von Humboldt, Villa de Leyva, Colombia (Jhon César Neita)" id="ABBRID0EXEDI" xlink:type="simple">IAvH</abbrev>), 1♀, 1♂, 2018.i.29, Martínez D., T. Exc. H. SLF5(72 h) (<abbrev xmlns:xlink="http://www.w3.org/1999/xlink" xlink:title="Colección Entomológica del Instituto de Investigación de Recursos Biológicos Alexander von Humboldt, Villa de Leyva, Colombia (Jhon César Neita)" id="ABBRID0E2EDI" xlink:type="simple">IAvH</abbrev>), Santa Marta, Minca, Cerro Kennedy. Bosque, <named-content xmlns:xlink="http://www.w3.org/1999/xlink" content-type="dwc:verbatimCoordinates" xlink:type="simple"><named-content content-type="geo-json" specific-use="{&#34;type&#34;:&#34;Point&#34;,&#34;coordinates&#34;:[-74.031889,11.084694]}" id="NCID0ECFDI" xlink:type="simple">11°05'04.9"N, 074°01'54.8"W</named-content></named-content>, 1908 m, 2♀, 3♂, 2018.i.30, Martínez D., T. Exc. H. SLF4(96 h) (<abbrev xmlns:xlink="http://www.w3.org/1999/xlink" xlink:title="Colección Entomológica del Instituto de Investigación de Recursos Biológicos Alexander von Humboldt, Villa de Leyva, Colombia (Jhon César Neita)" id="ABBRID0EHFDI" xlink:type="simple">IAvH</abbrev>), Santa Marta, Minca, Cerro Kennedy. Bosque, <named-content xmlns:xlink="http://www.w3.org/1999/xlink" content-type="dwc:verbatimCoordinates" xlink:type="simple"><named-content content-type="geo-json" specific-use="{&#34;type&#34;:&#34;Point&#34;,&#34;coordinates&#34;:[-74.033472,11.083778]}" id="NCID0EOFDI" xlink:type="simple">11°05'01.6"N, 074°02'00.5"W</named-content></named-content>, 1914 m, 3♂, 2018.i.30, Martínez D., T. Exc. H. SLF5(96 h) (<abbrev xmlns:xlink="http://www.w3.org/1999/xlink" xlink:title="Colección Entomológica del Instituto de Investigación de Recursos Biológicos Alexander von Humboldt, Villa de Leyva, Colombia (Jhon César Neita)" id="ABBRID0ETFDI" xlink:type="simple">IAvH</abbrev>), Santa Marta, Minca, Cerro Kennedy. Bosque, <named-content xmlns:xlink="http://www.w3.org/1999/xlink" content-type="dwc:verbatimCoordinates" xlink:type="simple"><named-content content-type="geo-json" specific-use="{&#34;type&#34;:&#34;Point&#34;,&#34;coordinates&#34;:[-74.033472,11.085667]}" id="NCID0E1FDI" xlink:type="simple">11°05'08.4"N, 074°02'00.5"W</named-content></named-content>, 1973 m, 1♀, 1♂, 2018.i.30, Martínez D., T. Exc. H. SLF6(96 h) (<named-content xmlns:xlink="http://www.w3.org/1999/xlink" content-type="dwc:collectionCode" xlink:title="Centro de Colecciones Biológicas de la Universidad del Magdalena" xlink:href="https://scientific-collections.gbif.org/collection/a03172d2-ea56-439c-a71d-86235e80c72e" id="NCID0EDGDI" xlink:type="simple">CBUMAG</named-content>), Santa Marta, Mts. Vista Nieva, [11°4'22.69"N], [74°4'56.66"W], 5400 ft.m, 1♂, 26.vi.1920, F Saige &amp; M coll. (<abbrev xmlns:xlink="http://www.w3.org/1999/xlink" xlink:title="Bruce D. Gill personal collection, Ontario, Canada (Bruce Gill)" id="ABBRID0EJGDI" xlink:type="simple">BDGC</abbrev>).</p></tp:treatment-sec><tp:treatment-sec sec-type="Diagnosis" id="SECID0ENGDI"><title>Diagnosis.</title><p>This species can be distinguished from all other species within the <tp:taxon-name><tp:taxon-name-part taxon-name-part-type="genus" reg="Deltochilum"/><tp:taxon-name-part taxon-name-part-type="species" reg="plebejum">plebejum</tp:taxon-name-part></tp:taxon-name> species group by the unique combination of characters in males: the mesofemur possesses a basal protuberance (Fig. <xref ref-type="fig" rid="F21">21A, G</xref>), the first ventrite is elevated and with small punctures (Figs <xref ref-type="fig" rid="F20">20E</xref>, <xref ref-type="fig" rid="F21">21I</xref>, <xref ref-type="fig" rid="F21">21J</xref>). Also, it can be separated from all other species of the <tp:taxon-name><tp:taxon-name-part taxon-name-part-type="genus" reg="Deltochilum"/><tp:taxon-name-part taxon-name-part-type="species" reg="plebejum">plebejum</tp:taxon-name-part></tp:taxon-name> species group by the head punctures, the punctures on the anterior part of the head are smaller than the punctures of the head disc (Fig. <xref ref-type="fig" rid="F20">20A</xref>), in the other species of <tp:taxon-name><tp:taxon-name-part taxon-name-part-type="genus" reg="Deltochilum"/><tp:taxon-name-part taxon-name-part-type="species" reg="plebejum">plebejum</tp:taxon-name-part></tp:taxon-name> species group, the punctures on the anterior part of the head are equal to or larger than the punctures of the head disc.</p><fig id="F20" position="float" orientation="portrait"><object-id xmlns:xlink="http://www.w3.org/1999/xlink" content-type="doi" xlink:type="simple">10.3897/zookeys.1280.182114.figure20</object-id><object-id xmlns:xlink="http://www.w3.org/1999/xlink" content-type="arpha" xlink:type="simple">7DDC8DBE-75D1-5EA7-A519-90269AD03967</object-id><label>Figure 20.</label><caption><p>Morphology of <italic><tp:taxon-name><tp:taxon-name-part taxon-name-part-type="genus" reg="Deltochilum">D.</tp:taxon-name-part> <tp:taxon-name-part taxon-name-part-type="species" reg="ventripuncturatus">ventripuncturatus</tp:taxon-name-part></tp:taxon-name></italic> sp. nov., holotype male. <bold>A</bold>. Head; <bold>B</bold>. Pronotum; <bold>C</bold>. Elytra; <bold>D</bold>. Metaventrite; <bold>E</bold>. Abdomen, ventrites, arrow showing the small punctures of the first ventrite. Scale bars: 1 mm.</p></caption><graphic xmlns:xlink="http://www.w3.org/1999/xlink" xlink:href="zookeys-1280-171_article-182114__-g020.jpg" id="oo_1654231.jpg" position="float" orientation="portrait" xlink:type="simple"><uri content-type="original_file" xlink:type="simple">https://binary.pensoft.net/fig/1654231</uri></graphic></fig><fig id="F21" position="float" orientation="portrait"><object-id xmlns:xlink="http://www.w3.org/1999/xlink" content-type="doi" xlink:type="simple">10.3897/zookeys.1280.182114.figure21</object-id><object-id xmlns:xlink="http://www.w3.org/1999/xlink" content-type="arpha" xlink:type="simple">EB7B0882-CBFD-58F1-8091-8F3B91FB146F</object-id><label>Figure 21.</label><caption><p>Morphology of <italic><tp:taxon-name><tp:taxon-name-part taxon-name-part-type="genus" reg="Deltochilum">D.</tp:taxon-name-part> <tp:taxon-name-part taxon-name-part-type="species" reg="ventripuncturatus">ventripuncturatus</tp:taxon-name-part></tp:taxon-name></italic> sp. nov., <bold>A–F</bold>. Holotype male, <bold>G–H</bold>. Paratype, major male. <bold>A</bold>. Mesofemur, arrow showing the protuberance; <bold>B</bold>. Metatibia, arrow showing the internal carina; <bold>C</bold>. Pygidium; <bold>D</bold>. Aedeagus, lateral view; <bold>E</bold>. Parameres, dorsal view; <bold>F</bold>. Endophallus; <bold>G</bold>. Mesofemur, arrow showing the protuberance; <bold>H</bold>. Metafemur; <bold>I</bold>. Abdomen, first ventrite; <bold>J</bold>. Abdomen, showing the elevation of the first ventrite; <bold>K</bold>. Metatibia, arrows showing the internal carina. Scale bars: 1 mm.</p></caption><graphic xmlns:xlink="http://www.w3.org/1999/xlink" xlink:href="zookeys-1280-171_article-182114__-g021.jpg" id="oo_1654232.jpg" position="float" orientation="portrait" xlink:type="simple"><uri content-type="original_file" xlink:type="simple">https://binary.pensoft.net/fig/1654232</uri></graphic></fig></tp:treatment-sec><tp:treatment-sec sec-type="Description" id="SECID0EPKDI"><title>Description.</title><p>Medium-sized male. Size 10.70 mm. <bold><italic>Color</italic></bold>. Pale greenish-brown dorsally. Dark copperish-green ventrally. <bold><italic>Head</italic></bold> (Fig. <xref ref-type="fig" rid="F20">20A</xref>). Interocular distance 8× the width of one eye. Punctures on frons separated by one or less than one diameter of each puncture and subequal in size than discal punctures. Disc punctures separated by two diameters of each puncture. Punctures from disc towards anterior area successively smaller. Genal punctures larger and more dispersed than the discal punctures. <bold><italic>Pronotum</italic></bold> (Fig. <xref ref-type="fig" rid="F20">20B</xref>). Margin between anterior and medial-lateral angle almost straight. Medial angle of pronotum rounded. Margin between medial-lateral angle and posterior-lateral angle almost straight. Disc punctures slightly smaller than anterior-lateral ones and separated by more than one diameter of each puncture. Basal punctures smaller than anterior-lateral ones and separated by approximately two diameters of each puncture. <bold><italic>Hypomera</italic></bold>. With most of punctures incompletely closed and setigerous (as Fig. <xref ref-type="fig" rid="F3">3A</xref>, white and green arrows). Anterior punctures denser and larger than posterior ones. <bold><italic>Elytra</italic></bold> (Fig. <xref ref-type="fig" rid="F20">20C</xref>). Carina of the ninth interstria almost reaching middle of elytral length. Elytral apex on interstriae II–VII with tubercles. Striae I–VII almost inconspicuous. Width of third stria on disc ~1/30 of the distance between striae II and III. Strial punctures variable in size, ≥ 3× wider than the stria. First stria as wider as second stria. Stria VIII conspicuous apically and laterally and reaching carina of the ninth interstria. Punctures on interstriae approximately separated by two diameters and almost with the same size or smaller than strial punctures. Punctures of the third interstria on disc occupying ~1/15 of the distance between striae II and III. Interstriae with shiny points mixed with the punctures. Points 4× smaller than interstrial punctures. <bold><italic>Metaventrite</italic></bold> (Fig. <xref ref-type="fig" rid="F20">20D</xref>). Disc shallowly excavated, occupying the metaventral basal third. Anterolateral areas of metaventral process with punctures completely closed and separated by one diameter of each puncture. Anterocentral area of metaventral process with few and small punctures, larger in size to the discal punctures. Punctures on the lateral lobules not completely closed (some of them) and variable in density, separated by one or more than one diameter of each puncture. <bold><italic>Legs</italic></bold> (Fig. <xref ref-type="fig" rid="F21">21A, B</xref>). Protibia strongly broadens toward the apex. Profemora with punctures separated by one or less than one diameter of each puncture. Mesofemur with punctures separated by ≥ 2× the diameter of each puncture. Mesofemur with a basal protuberance in the basal third of the posterior edge. Metafemur regularly broadens toward the apex. Metafemur with punctures separated by ≥ 2× the diameter of each puncture. Metatibial spur insertion elongated, with the length subequal to the first tarsomere. Metatibial spur clearly distinct from the metatibia. Internal margin of metatibia with large and irregular tubercles reaching the basal half of the metatibial length. <bold><italic>Abdomen</italic></bold> (Fig. <xref ref-type="fig" rid="F20">20E</xref>). Ventrite I expanded posteriorly, expansion reaching the fourth ventrite; on ventrite III, the expansion narrower than the distance between mesocoxae. Basal part of the ventrite I, between the metacoxae elevated and with small and dense punctures. <bold><italic>Pygidium</italic></bold> (Fig. <xref ref-type="fig" rid="F21">21C</xref>). Pygidial punctures almost uniform in size and density. Punctures separated by several times the diameter of each puncture. Some lateral-basal punctures not completely closed. Discal punctures on the center of the pygidium, medium, each puncture occupying ~1/33 of the distance between the lateral pygidial margins. <bold><italic>Genitalia</italic></bold> (Fig. <xref ref-type="fig" rid="F21">21D–F</xref>). Paramera smaller than the phallobase. Apex of paramera with a denticle in lateral view. Medial area of endophallus with a large endophallite.</p></tp:treatment-sec><tp:treatment-sec sec-type="Variation" id="SECID0EXMDI"><title>Variation.</title><p>The female exhibits the differences described here under the sexual dimorphism section of the redescription of the species group. Furthermore, in females, the medial part of the first ventrite bears punctures, but these are the same size as the other punctures of that ventrite. These medial punctures are not as small and dense as those found in males. The clypeal teeth are closer to one another in females than in males.</p><p>In minor males, the mesofemur bears a smaller basal protuberance. The tubercles on the metatibia are smaller and more regular in size. The first ventrite is less elevated. The small punctures of the first ventrite are less conspicuous. Metaspur articulate. In major males, the mesofemur bears strongest basal protuberance (Fig. <xref ref-type="fig" rid="F21">21G</xref>). The metatibia is more strongly curved (Fig. <xref ref-type="fig" rid="F21">21K</xref>). The metatibial basal carina is strongly interrupted by setae, giving it the appearance of large tubercles (Fig. <xref ref-type="fig" rid="F21">21K</xref>, white arrow). This carina is significantly reduced in the middle of the metatibial length; following this reduction, the carina rises again (giving the appearance of having both tubercles and carina) (Fig. <xref ref-type="fig" rid="F21">21K</xref>, white arrow). The first ventrite is more elevated (Fig. <xref ref-type="fig" rid="F21">21I–J</xref>). Metaspur fused. In the largest males, the metatibial spur insertion is broadened apically, and the spur has a hook-like shape (Fig. <xref ref-type="fig" rid="F1">1A</xref>).</p></tp:treatment-sec><tp:treatment-sec sec-type="Etymology" id="SECID0EWNDI"><title>Etymology.</title><p>The name, <italic>ventripuncturatus</italic>, is an adjective derived from the Latin <italic>ventris</italic> meaning abdomen and <italic>puncturatus</italic> meaning punctured. The name refers to the presence of small and dense punctures on the first abdominal ventrite, a unique diagnostic character of this species.</p></tp:treatment-sec><tp:treatment-sec sec-type="Known distribution" id="SECID0ECODI"><title>Known distribution</title><p><bold>(Fig. <xref ref-type="fig" rid="F7">7A</xref> purple squares)</bold>. Type locality: Colombia: Magdalena: Santa Marta, Minca, Cerro Kennedy. Bosque, <named-content xmlns:xlink="http://www.w3.org/1999/xlink" content-type="dwc:verbatimCoordinates" xlink:type="simple"><named-content content-type="geo-json" specific-use="{&#34;type&#34;:&#34;Point&#34;,&#34;coordinates&#34;:[-74.031889,11.084694]}" id="NCID0ESODI" xlink:type="simple">11°05'04.9"N, 074°01'54.8"W</named-content></named-content>, 1908 m. This species is only known from the Sierra Nevada de Santa Marta, Colombia.</p></tp:treatment-sec><tp:treatment-sec sec-type="Remarks" id="SECID0EXODI"><title>Remarks.</title><p>We were able to examine a male specimen deposited in the <abbrev xmlns:xlink="http://www.w3.org/1999/xlink" xlink:title="Bruce D. Gill personal collection, Ontario, Canada (Bruce Gill)" id="ABBRID0E4ODI" xlink:type="simple">BDGC</abbrev> collection that shares the exact collecting data (locality, date, collector) of the two specimens reported by <xref ref-type="bibr" rid="B13">Martínez (1954)</xref> from Santa Marta, Colombia, under the name <italic><tp:taxon-name><tp:taxon-name-part taxon-name-part-type="genus" reg="Deltochilum">D.</tp:taxon-name-part> <tp:taxon-name-part taxon-name-part-type="species" reg="abdominale">abdominale</tp:taxon-name-part></tp:taxon-name></italic>. Upon revision, this specimen does not correspond to <italic><tp:taxon-name><tp:taxon-name-part taxon-name-part-type="genus" reg="Deltochilum">D.</tp:taxon-name-part> <tp:taxon-name-part taxon-name-part-type="species" reg="abdominale">abdominale</tp:taxon-name-part></tp:taxon-name></italic>; it is definitively <italic><tp:taxon-name><tp:taxon-name-part taxon-name-part-type="genus" reg="Deltochilum">D.</tp:taxon-name-part> <tp:taxon-name-part taxon-name-part-type="species" reg="ventripuncturatus">ventripuncturatus</tp:taxon-name-part></tp:taxon-name></italic> sp. nov. This finding suggests that the historical record of <italic><tp:taxon-name><tp:taxon-name-part taxon-name-part-type="genus" reg="Deltochilum">D.</tp:taxon-name-part> <tp:taxon-name-part taxon-name-part-type="species" reg="abdominale">abdominale</tp:taxon-name-part></tp:taxon-name></italic> from Santa Marta, Colombia, is likely based on a misidentified specimen of <italic><tp:taxon-name><tp:taxon-name-part taxon-name-part-type="genus" reg="Deltochilum">D.</tp:taxon-name-part> <tp:taxon-name-part taxon-name-part-type="species" reg="ventripuncturatus">ventripuncturatus</tp:taxon-name-part></tp:taxon-name></italic> sp. nov.</p><p>This species appears to be restricted to the Sierra Nevada de Santa Marta (Colombia). It has been collected from 1,200 to ~ 2,000 m.</p></tp:treatment-sec><tp:treatment-sec><!--Section generated to contain objects referenced in tp:taxon-treatment.--><fig id="F1" position="float" orientation="portrait"><object-id xmlns:xlink="http://www.w3.org/1999/xlink" content-type="doi" xlink:type="simple">10.3897/zookeys.1280.182114.figure1</object-id><object-id xmlns:xlink="http://www.w3.org/1999/xlink" content-type="arpha" xlink:type="simple">FEDE6BA1-8C97-5D6C-B9FA-0AF52B84BC1C</object-id><label>Figure 1.</label><caption><p>Metatibial apex of the three “sizes” of males of the <tp:taxon-name><tp:taxon-name-part taxon-name-part-type="genus" reg="Deltochilum"/><tp:taxon-name-part taxon-name-part-type="species" reg="plebejum">plebejum</tp:taxon-name-part></tp:taxon-name> species group. <bold>A</bold>. Major male, paratype of <italic><tp:taxon-name><tp:taxon-name-part taxon-name-part-type="genus" reg="Deltochilum">Deltochilum</tp:taxon-name-part> <tp:taxon-name-part taxon-name-part-type="species" reg="ventripuncturatus">ventripuncturatus</tp:taxon-name-part></tp:taxon-name></italic> sp. nov.; <bold>B</bold>. Major male, paratype of <italic><tp:taxon-name><tp:taxon-name-part taxon-name-part-type="genus" reg="Deltochilum">D.</tp:taxon-name-part> <tp:taxon-name-part taxon-name-part-type="species" reg="pseudoabdominale">pseudoabdominale</tp:taxon-name-part></tp:taxon-name></italic> sp. nov.; <bold>C</bold>. Medium-sized male, holotype of <italic><tp:taxon-name><tp:taxon-name-part taxon-name-part-type="genus" reg="Deltochilum">D.</tp:taxon-name-part> <tp:taxon-name-part taxon-name-part-type="species" reg="pauxi">pauxi</tp:taxon-name-part></tp:taxon-name></italic> sp. nov.; <bold>D</bold>. Minor male, paratype of <italic><tp:taxon-name><tp:taxon-name-part taxon-name-part-type="genus" reg="Deltochilum">D.</tp:taxon-name-part> <tp:taxon-name-part taxon-name-part-type="species" reg="picachos">picachos</tp:taxon-name-part></tp:taxon-name></italic> sp. nov. Scale bars: 1 mm.</p></caption><graphic xmlns:xlink="http://www.w3.org/1999/xlink" xlink:href="zookeys-1280-171_article-182114__-g001.jpg" id="oo_1654211.jpg" position="float" orientation="portrait" xlink:type="simple"><uri content-type="original_file" xlink:type="simple">https://binary.pensoft.net/fig/1654211</uri></graphic></fig><fig id="F4" position="float" orientation="portrait"><object-id xmlns:xlink="http://www.w3.org/1999/xlink" content-type="doi" xlink:type="simple">10.3897/zookeys.1280.182114.figure4</object-id><object-id xmlns:xlink="http://www.w3.org/1999/xlink" content-type="arpha" xlink:type="simple">CA297EF0-3A7B-5898-97A8-AA89A8B70210</object-id><label>Figure 4.</label><caption><p>Dorsal habitus of the species of the <tp:taxon-name><tp:taxon-name-part taxon-name-part-type="genus" reg="Deltochilum"/><tp:taxon-name-part taxon-name-part-type="species" reg="plebejum">plebejum</tp:taxon-name-part></tp:taxon-name> species group. <bold>A–K</bold>. Males, <bold>L</bold>. Female. <bold>A</bold>. <italic><tp:taxon-name><tp:taxon-name-part taxon-name-part-type="genus" reg="Deltochilum">Deltochilum</tp:taxon-name-part> <tp:taxon-name-part taxon-name-part-type="species" reg="abdominale">abdominale</tp:taxon-name-part></tp:taxon-name></italic> Martínez, 1947; <bold>B</bold>. Holotype of <italic><tp:taxon-name><tp:taxon-name-part taxon-name-part-type="genus" reg="Deltochilum">D.</tp:taxon-name-part> <tp:taxon-name-part taxon-name-part-type="species" reg="tyba">tyba</tp:taxon-name-part></tp:taxon-name></italic> sp. nov.; <bold>C</bold>. Paratype of <italic><tp:taxon-name><tp:taxon-name-part taxon-name-part-type="genus" reg="Deltochilum">D.</tp:taxon-name-part> <tp:taxon-name-part taxon-name-part-type="species" reg="tyba">tyba</tp:taxon-name-part></tp:taxon-name></italic> sp. nov.; <bold>D</bold>. Holotype of <italic><tp:taxon-name><tp:taxon-name-part taxon-name-part-type="genus" reg="Deltochilum">D.</tp:taxon-name-part> <tp:taxon-name-part taxon-name-part-type="species" reg="pseudoabdominale">pseudoabdominale</tp:taxon-name-part></tp:taxon-name></italic> sp. nov.; <bold>E</bold>. Holotype of <italic><tp:taxon-name><tp:taxon-name-part taxon-name-part-type="genus" reg="Deltochilum">D.</tp:taxon-name-part> <tp:taxon-name-part taxon-name-part-type="species" reg="parapseudoabdominale">parapseudoabdominale</tp:taxon-name-part></tp:taxon-name></italic> sp. nov.; <bold>F</bold>. Holotype of <italic><tp:taxon-name><tp:taxon-name-part taxon-name-part-type="genus" reg="Deltochilum">D.</tp:taxon-name-part> <tp:taxon-name-part taxon-name-part-type="species" reg="picachos">picachos</tp:taxon-name-part></tp:taxon-name></italic> sp. nov.; <bold>G</bold>. Holotype of <italic><tp:taxon-name><tp:taxon-name-part taxon-name-part-type="genus" reg="Deltochilum">D.</tp:taxon-name-part> <tp:taxon-name-part taxon-name-part-type="species" reg="pauxi">pauxi</tp:taxon-name-part></tp:taxon-name></italic> sp. nov.; <bold>H</bold>. Holotype of <italic><tp:taxon-name><tp:taxon-name-part taxon-name-part-type="genus" reg="Deltochilum">D.</tp:taxon-name-part> <tp:taxon-name-part taxon-name-part-type="species" reg="altiventris">altiventris</tp:taxon-name-part></tp:taxon-name></italic> sp. nov.; <bold>I</bold>. Holotype of <italic><tp:taxon-name><tp:taxon-name-part taxon-name-part-type="genus" reg="Deltochilum">D.</tp:taxon-name-part> <tp:taxon-name-part taxon-name-part-type="species" reg="ventripuncturatus">ventripuncturatus</tp:taxon-name-part></tp:taxon-name></italic> sp. nov.; <bold>J</bold>. Holotype of <italic><tp:taxon-name><tp:taxon-name-part taxon-name-part-type="genus" reg="Deltochilum">D.</tp:taxon-name-part> <tp:taxon-name-part taxon-name-part-type="species" reg="nobile">nobile</tp:taxon-name-part></tp:taxon-name></italic> sp. nov.; <bold>K</bold>. Lectotype of <italic><tp:taxon-name><tp:taxon-name-part taxon-name-part-type="genus" reg="Deltochilum">D.</tp:taxon-name-part> <tp:taxon-name-part taxon-name-part-type="species" reg="plebejum">plebejum</tp:taxon-name-part></tp:taxon-name></italic> Balthasar, 1939; <bold>L</bold>. Paralectotype of <italic><tp:taxon-name><tp:taxon-name-part taxon-name-part-type="genus" reg="Deltochilum">D.</tp:taxon-name-part> <tp:taxon-name-part taxon-name-part-type="species" reg="plebejum">plebejum</tp:taxon-name-part></tp:taxon-name></italic>. Scale bars: 1 mm.</p></caption><graphic xmlns:xlink="http://www.w3.org/1999/xlink" xlink:href="zookeys-1280-171_article-182114__-g004.jpg" id="oo_1654214.jpg" position="float" orientation="portrait" xlink:type="simple"><uri content-type="original_file" xlink:type="simple">https://binary.pensoft.net/fig/1654214</uri></graphic></fig><fig id="F7" position="float" orientation="portrait"><object-id xmlns:xlink="http://www.w3.org/1999/xlink" content-type="doi" xlink:type="simple">10.3897/zookeys.1280.182114.figure7</object-id><object-id xmlns:xlink="http://www.w3.org/1999/xlink" content-type="arpha" xlink:type="simple">03E338FA-EA8A-543F-BB6E-80BCCD8AE730</object-id><label>Figure 7.</label><caption><p>Known distribution of the species of the <tp:taxon-name><tp:taxon-name-part taxon-name-part-type="genus" reg="Deltochilum"/><tp:taxon-name-part taxon-name-part-type="species" reg="plebejum">plebejum</tp:taxon-name-part></tp:taxon-name> species group. <bold>A</bold>. <italic><tp:taxon-name><tp:taxon-name-part taxon-name-part-type="genus" reg="Deltochilum">Deltochilum</tp:taxon-name-part> <tp:taxon-name-part taxon-name-part-type="species" reg="abdominale">abdominale</tp:taxon-name-part></tp:taxon-name></italic> Martínez, 1947, <italic><tp:taxon-name><tp:taxon-name-part taxon-name-part-type="genus" reg="Deltochilum">D.</tp:taxon-name-part> <tp:taxon-name-part taxon-name-part-type="species" reg="plebejum">plebejum</tp:taxon-name-part></tp:taxon-name></italic> Balthasar, 1939, <italic><tp:taxon-name><tp:taxon-name-part taxon-name-part-type="genus" reg="Deltochilum">D.</tp:taxon-name-part> <tp:taxon-name-part taxon-name-part-type="species" reg="nobile">nobile</tp:taxon-name-part></tp:taxon-name></italic> sp. nov., <italic><tp:taxon-name><tp:taxon-name-part taxon-name-part-type="genus" reg="Deltochilum">D.</tp:taxon-name-part> <tp:taxon-name-part taxon-name-part-type="species" reg="ventripuncturatus">ventripuncturatus</tp:taxon-name-part></tp:taxon-name></italic> sp. nov., <italic><tp:taxon-name><tp:taxon-name-part taxon-name-part-type="genus" reg="Deltochilum">D.</tp:taxon-name-part> <tp:taxon-name-part taxon-name-part-type="species" reg="altiventris">altiventris</tp:taxon-name-part></tp:taxon-name></italic> sp. nov. and <italic><tp:taxon-name><tp:taxon-name-part taxon-name-part-type="genus" reg="Deltochilum">D.</tp:taxon-name-part> <tp:taxon-name-part taxon-name-part-type="species" reg="tyba">tyba</tp:taxon-name-part></tp:taxon-name></italic> sp. nov.; <bold>B</bold>. <italic><tp:taxon-name><tp:taxon-name-part taxon-name-part-type="genus" reg="Deltochilum">Deltochilum</tp:taxon-name-part> <tp:taxon-name-part taxon-name-part-type="species" reg="parapseudoabdominale">parapseudoabdominale</tp:taxon-name-part></tp:taxon-name></italic> sp. nov., <italic><tp:taxon-name><tp:taxon-name-part taxon-name-part-type="genus" reg="Deltochilum">D.</tp:taxon-name-part> <tp:taxon-name-part taxon-name-part-type="species" reg="pseudoabdominale">pseudoabdominale</tp:taxon-name-part></tp:taxon-name></italic> sp. nov., <italic><tp:taxon-name><tp:taxon-name-part taxon-name-part-type="genus" reg="Deltochilum">D.</tp:taxon-name-part> <tp:taxon-name-part taxon-name-part-type="species" reg="pauxi">pauxi</tp:taxon-name-part></tp:taxon-name></italic> sp. nov., <italic><tp:taxon-name><tp:taxon-name-part taxon-name-part-type="genus" reg="Deltochilum">D.</tp:taxon-name-part> <tp:taxon-name-part taxon-name-part-type="species" reg="picachos">picachos</tp:taxon-name-part></tp:taxon-name></italic> sp. nov. Question mark “?” indicates the unspecified locality (Maracaibo Basin) of <italic><tp:taxon-name><tp:taxon-name-part taxon-name-part-type="genus" reg="Deltochilum">D.</tp:taxon-name-part> <tp:taxon-name-part taxon-name-part-type="species" reg="plebejum">plebejum</tp:taxon-name-part></tp:taxon-name></italic> Balthasar, 1939.</p></caption><graphic xmlns:xlink="http://www.w3.org/1999/xlink" xlink:href="zookeys-1280-171_article-182114__-g007.jpg" id="oo_1654217.jpg" position="float" orientation="portrait" xlink:type="simple"><uri content-type="original_file" xlink:type="simple">https://binary.pensoft.net/fig/1654217</uri></graphic></fig><fig id="F3" position="float" orientation="portrait"><object-id xmlns:xlink="http://www.w3.org/1999/xlink" content-type="doi" xlink:type="simple">10.3897/zookeys.1280.182114.figure3</object-id><object-id xmlns:xlink="http://www.w3.org/1999/xlink" content-type="arpha" xlink:type="simple">FD9CE12E-531E-5F99-B419-78E2ADA9B244</object-id><label>Figure 3.</label><caption><p>General morphology of the species of the <tp:taxon-name><tp:taxon-name-part taxon-name-part-type="genus" reg="Deltochilum"/><tp:taxon-name-part taxon-name-part-type="species" reg="plebejum">plebejum</tp:taxon-name-part></tp:taxon-name> species group. Circles showing the punctures of the anterolateral (white and black circles) and anterocentral (red circle) areas of the metaventral process. Green circle showing the punctures of the lateral lobes of metaventrite. <bold>A</bold>. Hypomera, paratype of <italic><tp:taxon-name><tp:taxon-name-part taxon-name-part-type="genus" reg="Deltochilum">Deltochilum</tp:taxon-name-part> <tp:taxon-name-part taxon-name-part-type="species" reg="altiventris">altiventris</tp:taxon-name-part></tp:taxon-name></italic> sp. nov., arrows showing the incomplete closed anterior (white arrow) and posterior (green arrow) punctures; <bold>B</bold>. Hypomera, <italic><tp:taxon-name><tp:taxon-name-part taxon-name-part-type="genus" reg="Deltochilum">D.</tp:taxon-name-part> <tp:taxon-name-part taxon-name-part-type="species" reg="abdominale">abdominale</tp:taxon-name-part></tp:taxon-name></italic> Martínez, 1947, white arrow showing the complete closed anterior punctures and the green arrow showing the incomplete closed posterior punctures; <bold>C</bold>. Metaventrite, paratype of <italic><tp:taxon-name><tp:taxon-name-part taxon-name-part-type="genus" reg="Deltochilum">D.</tp:taxon-name-part> <tp:taxon-name-part taxon-name-part-type="species" reg="altiventris">altiventris</tp:taxon-name-part></tp:taxon-name></italic> sp. nov.; <bold>D</bold>. Anterior part of the metaventral process, holotype of <italic><tp:taxon-name><tp:taxon-name-part taxon-name-part-type="genus" reg="Deltochilum">D.</tp:taxon-name-part> <tp:taxon-name-part taxon-name-part-type="species" reg="picachos">picachos</tp:taxon-name-part></tp:taxon-name></italic> sp. nov.; <bold>E</bold>. Anterior part of the metaventral process, holotype of <italic><tp:taxon-name><tp:taxon-name-part taxon-name-part-type="genus" reg="Deltochilum">D.</tp:taxon-name-part> <tp:taxon-name-part taxon-name-part-type="species" reg="pauxi">pauxi</tp:taxon-name-part></tp:taxon-name></italic> sp. nov.; <bold>F</bold>. Male ventral view, paratype of <italic><tp:taxon-name><tp:taxon-name-part taxon-name-part-type="genus" reg="Deltochilum">D.</tp:taxon-name-part> <tp:taxon-name-part taxon-name-part-type="species" reg="parapseudoabdominale">parapseudoabdominale</tp:taxon-name-part></tp:taxon-name></italic> sp. nov.; <bold>G</bold>. Female ventral view, <italic><tp:taxon-name><tp:taxon-name-part taxon-name-part-type="genus" reg="Deltochilum">D.</tp:taxon-name-part> <tp:taxon-name-part taxon-name-part-type="species" reg="abdominale">abdominale</tp:taxon-name-part></tp:taxon-name></italic> Martínez, 1947; <bold>H</bold>. Male protibia, paratype of <italic><tp:taxon-name><tp:taxon-name-part taxon-name-part-type="genus" reg="Deltochilum">D.</tp:taxon-name-part> <tp:taxon-name-part taxon-name-part-type="species" reg="altiventris">altiventris</tp:taxon-name-part></tp:taxon-name></italic> sp. nov., white arrow showing the strongly broadening toward the apex; <bold>I</bold>. Male protibia, holotype of <italic><tp:taxon-name><tp:taxon-name-part taxon-name-part-type="genus" reg="Deltochilum">D.</tp:taxon-name-part> <tp:taxon-name-part taxon-name-part-type="species" reg="pauxi">pauxi</tp:taxon-name-part></tp:taxon-name></italic> sp. nov. Scale bars: 1 mm.</p></caption><graphic xmlns:xlink="http://www.w3.org/1999/xlink" xlink:href="zookeys-1280-171_article-182114__-g003.jpg" id="oo_1654213.jpg" position="float" orientation="portrait" xlink:type="simple"><uri content-type="original_file" xlink:type="simple">https://binary.pensoft.net/fig/1654213</uri></graphic></fig></tp:treatment-sec><ref-list><ref id="B13"><mixed-citation xmlns:xlink="http://www.w3.org/1999/xlink" xlink:type="simple">Martínez A (1954) Insectos nuevos o poco conocidos XI. Una nueva especie de <tp:taxon-name><tp:taxon-name-part taxon-name-part-type="genus">Deltochilum</tp:taxon-name-part> (<tp:taxon-name-part taxon-name-part-type="subgenus">Deltohyboma</tp:taxon-name-part>)</tp:taxon-name> con notas sobre <italic>D. (Deltohyboma</italic>) <tp:taxon-name><tp:taxon-name-part taxon-name-part-type="genus"/><tp:taxon-name-part taxon-name-part-type="species">abdominalis</tp:taxon-name-part></tp:taxon-name> Martínez. Revista de la Sociedad Entomológica Argentina 17: 43–47.</mixed-citation></ref></ref-list></tp:taxon-treatment>
